# Supplementary material for: Twist-to-bend ratio: an important selective factor for many rod-shaped biological structures
Source: Sci Rep. 2019 Nov 20;9:17182. doi: 10.1038/s41598-019-52878-z (PMC6868162; doi:10.1038/s41598-019-52878-z)
Supplement: Supplementary file 2 — Supplement 2 – Numerical Program Code [file 41598_2019_52878_MOESM2_ESM.zip]

Archive with 37 entries (32 files):
- twist_bend/
- twist_bend/pde.cpp
- __MACOSX/
- __MACOSX/twist_bend/
- __MACOSX/twist_bend/._pde.cpp
- twist_bend/mesh.cpp
- __MACOSX/twist_bend/._mesh.cpp
- twist_bend/vertex.hpp
- __MACOSX/twist_bend/._vertex.hpp
- twist_bend/CMakeLists.txt
- __MACOSX/twist_bend/._CMakeLists.txt
- twist_bend/edge.hpp
- __MACOSX/twist_bend/._edge.hpp
- twist_bend/tmv.hpp
- __MACOSX/twist_bend/._tmv.hpp
- twist_bend/export.cpp
- __MACOSX/twist_bend/._export.cpp
- twist_bend/names.h
- __MACOSX/twist_bend/._names.h
- twist_bend/README.txt
- __MACOSX/twist_bend/._README.txt
- twist_bend/pde.hpp
- __MACOSX/twist_bend/._pde.hpp
- twist_bend/utils.hpp
- __MACOSX/twist_bend/._utils.hpp
- twist_bend/mesh.hpp
- __MACOSX/twist_bend/._mesh.hpp
- twist_bend/Data/
- twist_bend/Data/Square_144K.obj
- __MACOSX/twist_bend/Data/
- __MACOSX/twist_bend/Data/._Square_144K.obj
- __MACOSX/twist_bend/._Data
- twist_bend/main.cpp
- __MACOSX/twist_bend/._main.cpp
- twist_bend/tri.hpp
- __MACOSX/twist_bend/._tri.hpp
- __MACOSX/._twist_bend
