# Supplementary material for: Twist-to-bend ratio: an important selective factor for many rod-shaped biological structures
Source: Sci Rep. 2019 Nov 20;9:17182. doi: 10.1038/s41598-019-52878-z (PMC6868162; doi:10.1038/s41598-019-52878-z)
Supplement: Supplementary file 2 — Supplement 2 – Numerical Program Code [file 41598_2019_52878_MOESM2_ESM.zip › twist_bend/CMakeLists.txt]

cmake_minimum_required(VERSION 3.7.2)
project(s2d CXX)
set(CMAKE_CXX_STANDARD 14)
set(CMAKE_CXX_STANDARD_REQUIRED ON)

# Eigen3
find_package(Eigen3 REQUIRED)
include_directories(${EIGEN3_INCLUDE_DIR})

# Boost
find_package(Boost REQUIRED)
include_directories(${Boost_INCLUDE_DIRS})
link_libraries(${Boost_LIBRARIES})

# OpenMP
find_package(OpenMP)
if (OpenMP_FOUND)
	set(CMAKE_CXX_FLAGS "${CMAKE_CXX_FLAGS} ${OpenMP_CXX_FLAGS}")
	link_libraries(${OpenMP_CXX_LIBRARIES})
endif(OpenMP_FOUND)

add_executable(s2d mesh.cpp	pde.cpp export.cpp main.cpp)
