# Supplementary material for: Twist-to-bend ratio: an important selective factor for many rod-shaped biological structures
Source: Sci Rep. 2019 Nov 20;9:17182. doi: 10.1038/s41598-019-52878-z (PMC6868162; doi:10.1038/s41598-019-52878-z)
Supplement: Supplementary file 2 — Supplement 2 – Numerical Program Code [file 41598_2019_52878_MOESM2_ESM.zip › twist_bend/names.h]

#ifndef	__NAMES_H__
#define	__NAMES_H__

enum VertexName { A = 0, B = 1, C = 2, VNONE = 3 };

// turn one type of number (rightmost letter) into another kind of number
// (left letter)
inline VertexName   OtherVN( const VertexName v1, const VertexName v2){
	assert( v1 != v2 ); return VertexName(3 - v1 - v2);
}

inline VertexName   NextVN( const VertexName v ) { return VertexName((v+1)%3); } 
inline VertexName   PrevVN( const VertexName v ) { return VertexName((v+2)%3); } 

#endif	/* __NAMES_H__ */
