# Supplementary material for: Twist-to-bend ratio: an important selective factor for many rod-shaped biological structures
Source: Sci Rep. 2019 Nov 20;9:17182. doi: 10.1038/s41598-019-52878-z (PMC6868162; doi:10.1038/s41598-019-52878-z)
Supplement: Supplementary file 2 — Supplement 2 – Numerical Program Code [file 41598_2019_52878_MOESM2_ESM.zip › twist_bend/README.txt]

Guidelines how to use the code: 

REQUIREMENTS:
 - Cmake version no less than 3.7.2
 - A suitable C++ compiler
 - The linear algebra library Eigen
 - The Boost libraries


After compilation using cmake and make, a target called "s2d" is produced 
which can be executed by: s2d -f [path to]/Square_144K.obj 

The main code of the simulation is provided in the executable 
file "pde.cpp". Here the relevant parameters are described 
in lines 16-28, where e.g. the weigthing factors can be changed 
in order to simulate certain gradient flows. 

The default configuration of the weigthing factors is appropriate 
to the first experiment provided in the article.
