# Supplementary material for: Twist-to-bend ratio: an important selective factor for many rod-shaped biological structures
Source: Sci Rep. 2019 Nov 20;9:17182. doi: 10.1038/s41598-019-52878-z (PMC6868162; doi:10.1038/s41598-019-52878-z)
Supplement: Supplementary file 2 — Supplement 2 – Numerical Program Code [file 41598_2019_52878_MOESM2_ESM.zip › twist_bend/Data/Square_144K.obj]

#s3 two dimensional mesh data
# 143716 Triangles
v -1 -1
v -1 1
v -0.9999999999694574 0.9937577650954075
v -0.9999999999516958 -0.9930164148622495
v -0.9999999999398459 0.9671233312548511
v -0.9999999999272192 0.9536015856153029
v -0.9999999999272415 0.9608332135112202
v -0.9999999999252365 0.9876222693489988
v -0.9999999999251865 0.939887466825809
v -0.9999999999239382 0.9260701591005925
v -0.9999999999242059 0.9471941429990025
v -0.9999999999235296 -0.9783054087591972
v -0.9999999999232728 0.9121995911969769
v -0.9999999999232398 0.9334197306651592
v -0.9999999999225491 0.8704523286353411
v -0.9999999999224982 0.8778513516633619
v -0.9999999999226857 0.88438111311139
v -0.999999999922591 0.8917753831738917
v -0.9999999999229034 0.8982991413277052
v -0.9999999999227209 0.9056856077009157
v -0.9999999999229137 0.919572761085351
v -0.9999999999220122 0.5359176890766775
v -0.9999999999220246 0.5498439339449747
v -0.999999999922023 0.5572409328250967
v -0.9999999999220369 0.5637717536749679
v -0.9999999999220354 0.5711695324676263
v -0.9999999999220491 0.5777011313700214
v -0.9999999999220476 0.5850996802382831
v -0.9999999999220612 0.5916320459857641
v -0.9999999999220598 0.5990313529255696
v -0.9999999999220733 0.6055644719262093
v -0.999999999922072 0.6129645225487368
v -0.9999999999220854 0.6194983785654526
v -0.999999999922084 0.6268991558369984
v -0.9999999999220974 0.6334337296741906
v -0.9999999999220961 0.6408352136011048
v -0.9999999999221095 0.6473704827230493
v -0.9999999999221082 0.6547726499647155
v -0.9999999999221216 0.6613085880244379
v -0.9999999999221204 0.6687114114107723
v -0.999999999922134 0.6752479876599338
v -0.9999999999221326 0.6826514355804322
v -0.9999999999221464 0.6891886141188498
v -0.9999999999221452 0.6965926497363086
v -0.9999999999221593 0.703130388542196
v -0.999999999922158 0.710534968763427
v -0.9999999999221727 0.7170732184191831
v -0.9999999999221714 0.72447829252337
v -0.9999999999221867 0.7310169945117545
v -0.9999999999221852 0.7384225022879174
v -0.9999999999222017 0.7449615866713554
v -0.9999999999222001 0.7523674558383905
v -0.9999999999222181 0.7589068380357425
v -0.9999999999222162 0.7663129805919211
v -0.9999999999222362 0.7728525568075433
v -0.9999999999222339 0.7802588637457496
v -0.9999999999222569 0.7867985043408696
v -0.9999999999222539 0.7942048378060819
v -0.9999999999222811 0.8007443774515612
v -0.9999999999222767 0.8081505587849682
v -0.9999999999223103 0.8146897814455533
v -0.9999999999223038 0.8220955724160628
v -0.9999999999223467 0.8286341877964474
v -0.9999999999223367 0.8360392601875465
v -0.999999999922394 0.8425768656397595
v -0.9999999999223774 0.8499807502575989
v -0.999999999922458 0.8565167671252266
v -0.9999999999224296 0.8639187651573993
v -0.9999999999215589 -0.06156273806295956
v -0.9999999999215652 -0.04769048171337794
v -0.9999999999215599 -0.0403207941969082
v -0.9999999999215717 -0.03381755972799607
v -0.9999999999215665 -0.02644752748359557
v -0.9999999999215785 -0.01994394164119321
v -0.9999999999215735 -0.01257354935853341
v -0.9999999999215856 -0.006069596643268638
v -0.9999999999215806 0.001301171150592756
v -0.9999999999215928 0.007805506391129347
v -0.9999999999215881 0.01517666531606787
v -0.9999999999216004 0.02168139887107971
v -0.9999999999215957 0.02905296467650163
v -0.9999999999216082 0.03555811245402194
v -0.9999999999216036 0.04293010099976782
v -0.9999999999216161 0.04943567900700613
v -0.9999999999216117 0.05680810624259103
v -0.9999999999216244 0.06331413056462633
v -0.99999999992162 0.0706870125068528
v -0.9999999999216328 0.07719349928371308
v -0.9999999999216286 0.08456685199269645
v -0.9999999999216416 0.09107381739486962
v -0.9999999999216375 0.09844765694852045
v -0.9999999999216506 0.1049551171509441
v -0.9999999999216466 0.1123294596179566
v -0.9999999999216598 0.1188374307725402
v -0.9999999999216559 0.1262122921839394
v -0.9999999999216692 0.1327207903906745
v -0.9999999999216654 0.1400961867099799
v -0.9999999999216789 0.1466052279866981
v -0.9999999999216752 0.1539811750787631
v -0.9999999999216888 0.1604907753296039
v -0.9999999999216852 0.1678672889281943
v -0.999999999921699 0.1743774639108455
v -0.9999999999216954 0.1817545595850214
v -0.9999999999217093 0.1882653248767965
v -0.999999999921706 0.1956430179961623
v -0.99999999992172 0.2021543889589766
v -0.9999999999217166 0.2095326946578628
v -0.9999999999217307 0.2160446864021684
v -0.9999999999217275 0.2234236195428063
v -0.9999999999217417 0.2299362468905402
v -0.9999999999217386 0.2373158220252853
v -0.9999999999217529 0.2438290994718778
v -0.9999999999217498 0.2512093308045327
v -0.9999999999217642 0.257723272480014
v -0.9999999999217614 0.2651041738262881
v -0.9999999999217758 0.2716187934555168
v -0.999999999921773 0.2790003782026542
v -0.9999999999217876 0.2855156890646758
v -0.9999999999217848 0.2928979701302581
v -0.9999999999217994 0.2994139850167824
v -0.9999999999217968 0.306796974806704
v -0.9999999999218114 0.3133137059796638
v -0.9999999999218089 0.3206974163452467
v -0.9999999999218236 0.3272148754933744
v -0.9999999999218211 0.3345993176875656
v -0.999999999921836 0.3411175158818881
v -0.9999999999218334 0.3485027005144498
v -0.9999999999218483 0.3550216481625669
v -0.9999999999218459 0.3624075851541331
v -0.9999999999218607 0.3689272919530937
v -0.9999999999218584 0.3763139904879234
v -0.9999999999218733 0.3828344653754692
v -0.9999999999218711 0.3902219338526766
v -0.9999999999218859 0.3967431849565589
v -0.9999999999218837 0.4041314309395453
v -0.9999999999218986 0.4106534655245552
v -0.9999999999218965 0.418042495688301
v -0.9999999999219112 0.4245653201005739
v -0.9999999999219092 0.4319551401763725
v -0.999999999921924 0.4384787597844386
v -0.999999999921922 0.4458693745015673
v -0.9999999999219367 0.4523937936335131
v -0.9999999999219348 0.459785206657229
v -0.9999999999219493 0.46631042853321
v -0.9999999999219474 0.4737026423983361
v -0.999999999921962 0.4802286690575294
v -0.9999999999219602 0.4876216850967421
v -0.9999999999219746 0.4941485173176461
v -0.9999999999219729 0.5015423355833891
v -0.9999999999219872 0.5080699727961467
v -0.9999999999219855 0.5154645919748617
v -0.9999999999219997 0.5219930321640003
v -0.9999999999219981 0.529388449481065
v -0.9999999999220106 0.5433139001900589
v -0.9999999999214065 -0.9639714678516768
v -0.9999999999211071 -0.949817671186268
v -0.9999999999211056 -0.9217638638376149
v -0.9999999999211567 -0.9078033212696578
v -0.9999999999211993 -0.8938665160980748
v -0.9999999999212333 -0.8799454668554051
v -0.9999999999212612 -0.8660353058867163
v -0.9999999999212843 -0.8521330106504043
v -0.9999999999211319 -0.8447513154122135
v -0.9999999999213037 -0.8382366453417006
v -0.9999999999211779 -0.830857378024586
v -0.9999999999213204 -0.8243449189089067
v -0.9999999999212142 -0.8169675884773491
v -0.9999999999213345 -0.8104569314088107
v -0.9999999999212436 -0.8030811858716329
v -0.9999999999213467 -0.7965720285983161
v -0.9999999999212675 -0.7891976057862645
v -0.9999999999213574 -0.7826897172245338
v -0.9999999999212876 -0.7753164155369024
v -0.9999999999213666 -0.7688096140833125
v -0.9999999999213046 -0.7614372743992299
v -0.9999999999213747 -0.7549314141044273
v -0.999999999921319 -0.7475599081119879
v -0.9999999999213818 -0.7410548694936281
v -0.9999999999213316 -0.7336840918568053
v -0.9999999999213882 -0.7271797755673337
v -0.9999999999213425 -0.7198096384862489
v -0.9999999999213939 -0.7133059608107546
v -0.9999999999213521 -0.7059363901328892
v -0.999999999921399 -0.6994332797028415
v -0.9999999999213606 -0.6920642120730297
v -0.9999999999214036 -0.6855616074129525
v -0.9999999999213682 -0.6781929881392484
v -0.9999999999214079 -0.6716908357993782
v -0.999999999921375 -0.6643226172248319
v -0.9999999999214119 -0.6578208703358026
v -0.9999999999213812 -0.6504530105758447
v -0.9999999999214154 -0.6439516277136482
v -0.9999999999213869 -0.636584089662948
v -0.9999999999214189 -0.6300830339461219
v -0.9999999999213921 -0.6227157844874847
v -0.999999999921422 -0.6162150228508086
v -0.9999999999213969 -0.6088480322178195
v -0.999999999921425 -0.6023475348219535
v -0.9999999999214013 -0.5949807760801323
v -0.9999999999214279 -0.5884805158271716
v -0.9999999999214055 -0.5811139644475298
v -0.9999999999214305 -0.5746139165799282
v -0.9999999999214094 -0.567247550085306
v -0.9999999999214332 -0.5607476918510297
v -0.9999999999214132 -0.5533814895202939
v -0.9999999999214356 -0.5468817998910284
v -0.9999999999214167 -0.5395157425096595
v -0.9999999999214381 -0.5330162019418478
v -0.9999999999214201 -0.5256502715900131
v -0.9999999999214405 -0.5191508618207209
v -0.9999999999214234 -0.511785041691863
v -0.9999999999214428 -0.5052857455631579
v -0.9999999999214265 -0.4979200198075999
v -0.9999999999214452 -0.4914208211144322
v -0.9999999999214296 -0.4840551747036332
v -0.9999999999214475 -0.4775560580612135
v -0.9999999999214326 -0.4701904766691827
v -0.9999999999214498 -0.4636914273966394
v -0.9999999999214356 -0.4563258972957079
v -0.9999999999214522 -0.4498269013134314
v -0.9999999999214385 -0.4424614092821195
v -0.9999999999214545 -0.43596245302069
v -0.9999999999214414 -0.4285969862618359
v -0.9999999999214569 -0.4220980565808277
v -0.9999999999214444 -0.4147326026484882
v -0.9999999999214594 -0.4082336867637544
v -0.9999999999214473 -0.4008682334976594
v -0.9999999999214619 -0.3943693189159571
v -0.9999999999214503 -0.3870038543825222
v -0.9999999999214645 -0.3805049288425408
v -0.9999999999214533 -0.3731394412816191
v -0.999999999921467 -0.3666404927006419
v -0.9999999999214563 -0.3592749704773414
v -0.9999999999214698 -0.3527759869029007
v -0.9999999999214594 -0.3454104184639111
v -0.9999999999214726 -0.3389113880299141
v -0.9999999999214625 -0.3315457618638813
v -0.9999999999214755 -0.325046672750765
v -0.9999999999214658 -0.3176809773523327
v -0.9999999999214785 -0.311181817750887
v -0.999999999921469 -0.3038160415880866
v -0.9999999999214816 -0.2973167996666398
v -0.9999999999214725 -0.2899509311513642
v -0.9999999999214848 -0.2834515950260779
v -0.999999999921476 -0.2760856224874192
v -0.9999999999214882 -0.2695861801954801
v -0.9999999999214797 -0.262220091855747
v -0.9999999999214917 -0.2557205313312774
v -0.9999999999214835 -0.2483543152845378
v -0.9999999999214954 -0.2418546243370753
v -0.9999999999214874 -0.2344882685300971
v -0.9999999999214991 -0.2279884348255174
v -0.9999999999214915 -0.2206219270410005
v -0.9999999999215031 -0.2141219380847795
v -0.9999999999214956 -0.2067552659267892
v -0.9999999999215072 -0.2002551090495144
v -0.9999999999214999 -0.1928882599310439
v -0.9999999999215116 -0.1863879222761033
v -0.9999999999215045 -0.1790208834087034
v -0.999999999921516 -0.1725203519220885
v -0.9999999999215091 -0.1651531103075153
v -0.9999999999215207 -0.1586523717296878
v -0.999999999921514 -0.1512849141535259
v -0.9999999999215256 -0.1447839550133052
v -0.999999999921519 -0.1374162680405339
v -0.9999999999215305 -0.130915074650969
v -0.9999999999215242 -0.1235471446234428
v -0.9999999999215358 -0.1170457030796392
v -0.9999999999215297 -0.109677516115461
v -0.9999999999215412 -0.1031758122943364
v -0.9999999999215353 -0.09580735428910273
v -0.9999999999215469 -0.08930537385105038
v -0.9999999999215411 -0.08193663048095338
v -0.9999999999215528 -0.07543435887339245
v -0.9999999999215471 -0.06806531560016361
v -0.9999999999215534 -0.05419338014064095
v -0.9999999999210624 -0.9357613210098038
v -0.9999999999206985 -0.9003995376626477
v -0.999999999920873 -0.8864714900892784
v -0.9999999999209895 -0.8725563961281979
v -0.9999999999210716 -0.8586504674057732
v -0.9999999999204254 -0.9143466955212003
v -0.9999999999199801 -0.9283230643325087
v -0.9999999999192278 -0.9423452492480275
v -0.9999999999179016 -0.9564412614675413
v -0.9999999999153658 -0.9706648633700179
v -0.9999999999099554 0.9809349227734475
v -0.9999999999069803 -0.9851260833032078
v -0.9999999998990301 0.9739847173836195
v -0.9938458892705669 -0.9875800184500041
v -0.9936237856766702 -0.9737671232836477
v -0.9935718339110146 -0.9597999416381179
v -0.9935482974647939 -0.9458351670266859
v -0.9935348929717631 -0.9318822781792949
v -0.9935269739785414 -0.9179454407830232
v -0.9935221351685977 -0.9040221671451937
v -0.993519057755641 -0.8901092130918319
v -0.9935170066476715 -0.8762040702528208
v -0.9935155700475951 -0.8623049875064768
v -0.9935145152980696 -0.8484107364452913
v -0.9935137089999289 -0.8345204299408266
v -0.9935130724860189 -0.820633407514945
v -0.9935125573367199 -0.8067491631303187
v -0.9935121322236075 -0.7928672989841464
v -0.993511775886872 -0.7789874954246853
v -0.9935114733074635 -0.7651094908406462
v -0.9935112135295904 -0.7512330677941544
v -0.993510988356305 -0.7373580431720071
v -0.9935107915281745 -0.7234842610048058
v -0.9935106181836107 -0.7096115871092576
v -0.9935104644917367 -0.6957399050092559
v -0.9935103273954587 -0.6818691127753292
v -0.9935102044274283 -0.667999120537998
v -0.9935100935756324 -0.6541298485053885
v -0.9935099931836172 -0.6402612253647306
v -0.9935099018753866 -0.6263931869804311
v -0.9935098184981841 -0.6125256753241362
v -0.993509742078438 -0.5986586375881517
v -0.9935096717875205 -0.5847920254450782
v -0.9935096069149094 -0.5709257944249631
v -0.9935095468469973 -0.5570599033875735
v -0.9935094910502419 -0.5431943140721716
v -0.993509439057687 -0.5293289907108263
v -0.9935093904581174 -0.5154638996941253
v -0.9935093448872816 -0.5015990092803497
v -0.9935093020207535 -0.4877342893409076
v -0.9935092615680928 -0.4738697111361931
v -0.9935092232680445 -0.4600052471171329
v -0.9935091868845701 -0.4461408707485491
v -0.9935091522035492 -0.4322765563511828
v -0.9935091190300215 -0.4184122789597816
v -0.9935090871858692 -0.4045480141951228
v -0.9935090565078569 -0.3906837381482181
v -0.9935090268459641 -0.3768194272752478
v -0.9935089980619605 -0.3629550583020274
v -0.9935089700281803 -0.3490906081370126
v -0.9935089426264641 -0.3352260537920141
v -0.99350891574724 -0.321361372309937
v -0.9935088892887238 -0.3074965406989673
v -0.9935088631562206 -0.2936315358727279
v -0.9935088372615127 -0.2797663345960015
v -0.9935088115223244 -0.2659009134356829
v -0.9935087858618519 -0.2520352487166792
v -0.993508760208352 -0.2381693164825224
v -0.9935087344947835 -0.2243030924604938
v -0.9935087086584935 -0.2104365520310981
v -0.9935086826409482 -0.1965696702017463
v -0.9935086563874984 -0.1827024215845353
v -0.9935086298471826 -0.1688347803780287
v -0.9935086029725589 -0.1549667203529601
v -0.9935085757195673 -0.1410982148417964
v -0.9935085480474167 -0.1272292367321061
v -0.993508519918497 -0.1133597584636924
v -0.9935084912983121 -0.0994897520294505
v -0.9935084621554333 -0.08561918897992216
v -0.9935084324614702 -0.07174804043151715
v -0.9935084021910586 -0.05787627707837711
v -0.9935083713218619 -0.04400386920785598
v -0.9935083398345873 -0.03013078671959003
v -0.9935083077130127 -0.01625699914812855
v -0.9935082749440238 -0.002382475689092007
v -0.9935082415176607 0.01149281477118112
v -0.9935082074271711 0.02536890362254303
v -0.9935081726690704 0.0392458224945517
v -0.9935081372432066 0.05312360321665335
v -0.9935081011528278 0.0670022777750978
v -0.9935080644046516 0.08088187826666578
v -0.9935080270089349 0.09476243684929261
v -0.9935079889795433 0.1086439856896831
v -0.9935079503340138 0.1225265569080222
v -0.9935079110936156 0.1364101825198922
v -0.9935078712833998 0.1502948943755164
v -0.99350783093224 0.1641807240964519
v -0.9935077900728583 0.1780677030098634
v -0.993507748741833 0.191955862080505
v -0.9935077069795848 0.2058452318405421
v -0.9935076648303359 0.2197358423173373
v -0.9935076223420353 0.2336277229593182
v -0.9935075795662462 0.2475209025600318
v -0.9935075365579845 0.2614154091804727
v -0.9935074933755026 0.2753112700697501
v -0.9935074500800055 0.2892085115841271
v -0.9935074067352907 0.3031071591044319
v -0.993507363407296 0.3170072369517952
v -0.993507320163542 0.3309087683016141
v -0.9935072770724521 0.3448117750955844
v -0.9935072342025301 0.3587162779515689
v -0.9935071916213749 0.3726222960709871
v -0.9935071493945088 0.3865298471433183
v -0.9935071075839896 0.4004389472472002
v -0.9935070662467783 0.4143496107474833
v -0.9935070254328234 0.4282618501874569
v -0.9935069851828242 0.4421756761753027
v -0.9935069455256217 0.4560910972636406
v -0.9935069064751607 0.4700081198208071
v -0.9935068680269552 0.4839267478922472
v -0.9935068301539701 0.4978469830500734
v -0.9935067928018133 0.5117688242284588
v -0.9935067558831072 0.5256922675420368
v -0.9935067192708622 0.5396173060838602
v -0.9935066827906307 0.5535439296986712
v -0.9935066462111409 0.5674721247261971
v -0.9935066092330139 0.5814018737078066
v -0.993506571475024 0.5953331550480436
v -0.9935065324571666 0.6092659426200938
v -0.9935064915795186 0.6232002053009102
v -0.9935064480954726 0.6371359064171784
v -0.9935064010773468 0.6510730030770193
v -0.9935063493715155 0.6650114453536169
v -0.9935062915389281 0.6789511752747137
v -0.9935062257749457 0.6928921255546235
v -0.9935061497994367 0.7068342179806695
v -0.9935060607033508 0.7207773613302935
v -0.9935059547304 0.7347214486431234
v -0.9935058269599532 0.7486663535959073
v -0.9935056708360833 0.7626119256150439
v -0.9935054774509481 0.7765579831927143
v -0.9935052344250128 0.7905043046206204
v -0.9935049241057793 0.8044506149807735
v -0.993504520577379 0.8183965676855444
v -0.9935039845245701 0.8323417180916735
v -0.9935032540887432 0.8462854857325682
v -0.9935022279708557 0.8602271007400969
v -0.9935007330256829 0.8741655298939951
v -0.9934984599311175 0.8880993806455397
v -0.9934948321551027 0.902026790901672
v -0.9934887393947839 0.9159453181910566
v -0.9934780490284517 0.9298516731157229
v -0.9934597727532103 0.9437401176481892
v -0.9934293833968532 0.9575438280819494
v -0.9932653740477304 -0.999999999914049
v -0.9930867634660847 0.9780123402070995
v -0.9930120106357404 0.9999999999181605
v -0.9929285831619084 0.985911105380371
v -0.9928497729687406 0.9708883373821975
v -0.9916041881482625 -0.9667011433049275
v -0.9915888206949225 -0.9527613632425387
v -0.9915850243202396 -0.9805885389702733
v -0.991577349294006 -0.9388173928329676
v -0.9915678760393296 -0.924882939761322
v -0.9915609683924879 -0.9109600406065984
v -0.9915560998129958 -0.8970468855687632
v -0.9915525926012299 -0.88314136491505
v -0.9915499617665295 -0.8692418451651716
v -0.9915479118949376 -0.8553471418473167
v -0.9915462656467335 -0.8414563874119267
v -0.9915449126445796 -0.8275689311250018
v -0.9915437808860733 -0.8136842723170753
v -0.9915428210923509 -0.7998020162205072
v -0.9915419980252356 -0.7859218447184202
v -0.9915412855753569 -0.7720434967031704
v -0.9915406638692627 -0.7581667545418793
v -0.9915401174691943 -0.7442914344731865
v -0.9915396341913301 -0.7304173796042593
v -0.9915392042951704 -0.716544454678906
v -0.9915388199081037 -0.7026725420855886
v -0.9915384746059304 -0.6888015387553632
v -0.9915381631006976 -0.6749313537131693
v -0.9915378810045901 -0.6610619061187186
v -0.9915376246489982 -0.647193123681031
v -0.9915373909443829 -0.6333249413626232
v -0.9915371772707463 -0.6194573003111756
v -0.991536981391353 -0.6055901469717579
v -0.9915368013842979 -0.5917234323436342
v -0.9915366355878911 -0.5778571113537218
v -0.9915364825568294 -0.563991142324796
v -0.9915363410268412 -0.5501254865211289
v -0.9915362098860311 -0.5362601077577762
v -0.9915360881515453 -0.5223949720624732
v -0.9915359749504841 -0.5085300473812515
v -0.9915358695042171 -0.4946653033205845
v -0.9915357711154325 -0.4808007109202231
v -0.9915356791573916 -0.4669362424519606
v -0.9915355930649685 -0.453071871240438
v -0.991535512327133 -0.4392075715027991
v -0.9915354364806127 -0.4253433182045792
v -0.9915353651045131 -0.4114790869296677
v -0.9915352978157238 -0.3976148537625707
v -0.9915352342649696 -0.3837505951815001
v -0.9915351741333956 -0.3698862879610755
v -0.9915351171295944 -0.3560219090836275
v -0.9915350629870017 -0.3421574356582631
v -0.9915350114616042 -0.3282928448469958
v -0.9915349623299097 -0.3144281137973554
v -0.9915349153871421 -0.3005632195809905
v -0.9915348704456307 -0.286698139137856
v -0.9915348273333673 -0.2728328492256427
v -0.9915347858927107 -0.2589673263741622
v -0.9915347459792223 -0.2451015468444486
v -0.9915347074606173 -0.2312354865923724
v -0.9915346702158196 -0.2173691212366018
v -0.9915346341341116 -0.2035024260307691
v -0.9915345991143677 -0.1896353758397254
v -0.9915345650643662 -0.1757679451197894
v -0.9915345319001717 -0.1619001079029086
v -0.9915344995455815 -0.1480318377846691
v -0.9915344679316324 -0.1341631079161002
v -0.9915344369961603 -0.1202938909992304
v -0.9915344066834124 -0.1064241592863583
v -0.9915343769437029 -0.09255388458300874
v -0.9915343477331124 -0.0786830382545467
v -0.9915343190132262 -0.06481159123642539
v -0.9915342907509074 -0.05093951404804516
v -0.9915342629181046 -0.03706677681019863
v -0.9915342354916886 -0.02319334926607569
v -0.9915342084533159 -0.009319200805798804
v -0.9915341817893197 0.00455569950554602
v -0.9915341554906217 0.01843138289642321
v -0.9915341295526657 0.03230788085395305
v -0.9915341039753688 0.04618522508566384
v -0.9915340787630893 0.06006344747795311
v -0.9915340539246074 0.07394258005132993
v -0.991534029473118 0.0878226549125196
v -0.99153400542623 0.1017037042035199
v -0.9915339818059725 0.1155857600477084
v -0.9915339586387992 0.1294688544931092
v -0.9915339359555919 0.1433530194529335
v -0.9915339137916526 0.1572382866435155
v -0.9915338921866826 0.1711246875197728
v -0.9915338711847382 0.1850122532083192
v -0.9915338508341541 0.1989010144383617
v -0.9915338311874262 0.2127910014705096
v -0.9915338123010395 0.2266822440236179
v -0.9915337942352278 0.2405747711997782
v -0.9915337770536471 0.2544686114075527
v -0.991533760822945 0.2683637922835316
v -0.9915337456122012 0.2822603406122628
v -0.9915337314922158 0.2961582822445744
v -0.9915337191944952 0.5883678843718425
v -0.9915337185346129 0.3100576420142668
v -0.9915337173920517 0.602299915992378
v -0.9915337172772258 0.5744373725687776
v -0.9915337127850842 0.5605084042964461
v -0.9915337104743094 0.6162334389902451
v -0.9915337068107283 0.3239584436531096
v -0.991533706654349 0.5465809989634295
v -0.9915336996469686 0.5326551720344013
v -0.9915336967423013 0.6301684196989367
v -0.9915336963902417 0.3378607097040114
v -0.9915336923786543 0.5187309353416091
v -0.9915336873395123 0.3517644614321759
v -0.9915336853421816 0.5048082973564447
v -0.991533679719566 0.3656697187339722
v -0.9915336789268911 0.4908872634284278
v -0.9915336741271453 0.6441048186277885
v -0.9915336735836843 0.3795765000431651
v -0.991533673435137 0.4769678359974032
v -0.9915336690962467 0.4630500147835889
v -0.9915336689745304 0.3934848222340468
v -0.991533666078429 0.4491337969592273
v -0.9915336659207457 0.4073947005208996
v -0.9915336644989627 0.4352191773049076
v -0.9915336644329361 0.4213061483530849
v -0.9915336401047934 0.6580425897378211
v -0.9915335915852794 0.6719816795533013
v -0.9915335247667932 0.6859220260573102
v -0.9915334349406485 0.699863557300073
v -0.9915333162268051 0.7138061896209293
v -0.9915331612098757 0.7277498253446708
v -0.9915329604304989 0.7416943497546873
v -0.9915327016633735 0.7556396270601196
v -0.9915323688756484 0.7695854949489256
v -0.9915319406985037 0.7835317571343555
v -0.9915313881446149 0.7974781730322966
v -0.9915306711368141 0.8114244433179951
v -0.9915297331287558 0.8253701895715797
v -0.9915284926056014 0.8393149255360443
v -0.9915268293760122 0.853258016812667
v -0.9915245619297309 0.8671986256100428
v -0.9915214087528565 0.8811356387857716
v -0.9915169179602225 0.8950675832908435
v -0.9915103201391614 0.908992541238225
v -0.9915001181364854 0.9229080258531196
v -0.9914824831998315 0.9368101762314339
v -0.9914322394486097 0.9506821018322944
v -0.9912844879491383 0.964409689486229
v -0.9911541688743403 0.993031450783547
v -0.9908174550963752 -0.9936430602453735
v -0.986929406408889 0.9796823744830883
v -0.9864166301173687 -0.9733303957532403
v -0.9864015277651129 -0.9595299847013603
v -0.9863856371052503 -0.9456479464216898
v -0.986371344465451 -0.9317475026986002
v -0.9863602339383734 -0.9178442626468115
v -0.9863523021047825 -0.9039433626441196
v -0.9863466551081983 -0.890045941815617
v -0.9863424973865096 -0.8761520156954198
v -0.986339312587905 -0.8622613089973478
v -0.9863367890214441 -0.8483734882860703
v -0.9863347357773729 -0.8344882325179809
v -0.9863330311500996 -0.8206052536485362
v -0.9863315938422638 -0.8067242993559423
v -0.9863303669604114 -0.7928451499393072
v -0.986329309055709 -0.7789676139643047
v -0.9863283889714358 -0.7650915241074531
v -0.986327582729434 -0.7512167335441492
v -0.9863268715403773 -0.7373431128953275
v -0.9863262404681731 -0.7234705476650097
v -0.9863256774977269 -0.7095989360900256
v -0.9863251728642258 -0.6957281873310299
v -0.9863247185590681 -0.6818582199454525
v -0.9863243079591186 -0.6679889605939776
v -0.9863239355443721 -0.6541203429413855
v -0.9863235966803502 -0.64025230671989
v -0.9863232874487075 -0.6263847969287684
v -0.9863230045142384 -0.6125177631484854
v -0.9863227450196875 -0.5986511589510692
v -0.9863225065020031 -0.584784941391436
v -0.986322286825269 -0.5709190705668341
v -0.9863220841267053 -0.5570535092336765
v -0.9863218967729742 -0.5431882224727996
v -0.9863217233246558 -0.5293231773956709
v -0.9863215625072352 -0.5154583428853121
v -0.9863214131872963 -0.5015936893667455
v -0.9863212743528977 -0.4877291886026301
v -0.9863211450973183 -0.4738648135104866
v -0.9863210246055226 -0.4600005379985038
v -0.9863209121428338 -0.4461363368174224
v -0.9863208070453972 -0.4322721854264159
v -0.9863207087121049 -0.4184080598712277
v -0.9863206165977141 -0.4045439366731207
v -0.986320530206945 -0.3906797927274315
v -0.9863204490893853 -0.3768156052107253
v -0.9863203728350648 -0.3629513514957098
v -0.9863203010705833 -0.3490870090732087
v -0.986320233455708 -0.3352225554806073
v -0.9863201696803623 -0.3213579682362773
v -0.9863201284309282 0.6371378380739202
v -0.9863201250238238 0.6510749179991494
v -0.986320117219629 0.6232021563441137
v -0.986320109461949 -0.3074932247795724
v -0.9863201030517189 0.6650133474006967
v -0.986320094631017 0.6092679147636615
v -0.986320063335431 0.5953351492734793
v -0.9863200576861962 0.6789530698730061
v -0.9863200525429625 -0.2936283024160442
v -0.9863200255368982 0.5814038904229359
v -0.9863199986888453 -0.2797631782675918
v -0.9863199830551957 0.5674741638893128
v -0.9863199829830298 0.6928940201817324
v -0.9863199476860647 -0.2658978292273
v -0.9863199373911877 0.5535459909168262
v -0.986319899340376 -0.25203223191876
v -0.9863198897795122 0.5396193886915948
v -0.9863198715671438 0.7068361228296605
v -0.9863198534752565 -0.2381663626597041
v -0.9863198412315745 0.5256943706651157
v -0.9863198099304882 -0.224300197429809
v -0.9863197925710137 0.5117709468359788
v -0.9863197685608752 -0.210433711842549
v -0.9863197444632479 0.4978491239974411
v -0.986319729235084 -0.196566881121001
v -0.9863197142021551 0.7207792902340476
v -0.9863196974402918 0.4839289059568971
v -0.9863196918345919 -0.1826996800775196
v -0.9863196562527377 -0.1688320830972155
v -0.9863196519217509 0.4700102937320795
v -0.9863196223938613 -0.1549640641251844
v -0.9863196082326775 0.4560932857279042
v -0.9863195901725301 -0.1410955966574418
v -0.9863195666188226 0.442177877897163
v -0.986319559512839 -0.1272266537355293
v -0.9863195303477819 -0.1133572079447631
v -0.9863195272596963 0.4282640638877062
v -0.9863195026186878 -0.09948723141610391
v -0.9863194991932758 0.7347234203820368
v -0.9863194902797686 0.4143518351783155
v -0.9863194762747156 -0.08561669583162507
v -0.9863194557580766 0.4004411812051069
v -0.9863194512724025 -0.07174557243356369
v -0.9863194275752643 -0.057873832036937
v -0.9863194237364596 0.3865320894800064
v -0.9863194051534384 -0.04400144504570405
v -0.9863193942266028 0.3726245457025992
v -0.9863193839833727 -0.03012838147245514
v -0.9863193672160457 0.3587185338664369
v -0.9863193640475491 -0.01625461096160278
v -0.986319345334245 -0.002380102816046607
v -0.9863193426732926 0.3448140363607163
v -0.9863193278373263 0.01149517397272136
v -0.9863193205521358 0.3309110340680793
v -0.9863193115560686 0.02537125069111295
v -0.9863193007952985 0.3170095064591554
v -0.9863192964950063 0.03924815886659015
v -0.9863192833374864 0.303109431684341
v -0.9863192826638043 0.05312593022751658
v -0.98631927007715 0.06700459665978262
v -0.986319268107928 0.289210786663213
v -0.9863192587546631 0.08088419016027633
v -0.9863192550324742 0.2753135471718744
v -0.9863192487208182 0.09476474278728615
v -0.986319244035322 0.2614176879284541
v -0.9863192400048784 0.1086462866079295
v -0.9863192350404179 0.2475231826769121
v -0.9863192326408323 0.1225288536427084
v -0.9863192279725888 0.2336300042692394
v -0.9863192266673331 0.1364124758073062
v -0.9863192227584481 0.2197381247460911
v -0.9863192221276279 0.1502971848517407
v -0.9863192193271101 0.2058475154158506
v -0.9863192190694759 0.1641830122970027
v -0.986319217610751 0.1919581469320822
v -0.9863192175450409 0.178069989369306
v -0.9863192115460527 0.7486683937798535
v -0.9863188317617135 0.7626140694409951
v -0.9863183340826298 0.7765602795627031
v -0.9863176838909726 0.7905068224143008
v -0.9863168337789736 0.8044534528087871
v -0.9863157174942889 0.8183998693783052
v -0.9863142404148818 0.8323456978190419
v -0.9863122642232794 0.8462904695705402
v -0.9863095816098305 0.8602335966839247
v -0.9863058731416079 0.8741743473069887
v -0.9863006300092469 0.8881118346831002
v -0.9862930025626487 0.9020450462727349
v -0.9862814448612076 0.9159729298817031
v -0.9862626274884688 0.9298943206229883
v -0.9862237074735816 0.9438013029287573
v -0.9861641259734449 -0.9866730991992734
v -0.9861071148038992 0.9576985728504611
v -0.9857700553635691 0.9719722213295359
v -0.9855910584127116 0.9999999999175631
v -0.9855201197821309 -0.9999999999029364
v -0.9852538443630887 0.9867905315448184
v -0.9831900397387736 -0.952465150000089
v -0.9831894910912431 -0.9386055172336247
v -0.9831822523534534 -0.924725441439462
v -0.9831747993794733 -0.9108385765068517
v -0.9831686843514362 -0.8969502085473916
v -0.9831638083133499 -0.8830624029207006
v -0.9831617696706086 -0.9662653724778626
v -0.9831598535561226 -0.8691759866697023
v -0.9831565788865563 -0.85529126097548
v -0.9831538219972442 -0.8414082895178491
v -0.9831514713769022 -0.8275270280151911
v -0.9831494472941082 -0.8136473847564913
v -0.9831476903983883 -0.7997692494039276
v -0.9831461549643359 -0.78589250699205
v -0.9831448048760199 -0.7720170448189445
v -0.9831436111300282 -0.7581427557699361
v -0.9831425501697653 -0.7442695397732436
v -0.9831416027017478 -0.7303973042509915
v -0.983140752815916 -0.7165259640282745
v -0.9831399873125968 -0.7026554409579098
v -0.9831392951780276 -0.6887856634075136
v -0.9831386671708446 -0.6749165656931746
v -0.9831380954935194 -0.6610480875080276
v -0.9831375735298391 -0.6471801733727549
v -0.9831370956342377 -0.6333127721221588
v -0.9831366569621062 -0.6194458364340416
v -0.9831362533326489 -0.6055793224018388
v -0.9831358811176935 -0.5917131891496539
v -0.9831355371512722 -0.5778473984868479
v -0.9831352186558783 -0.5639819145986481
v -0.9831349231821467 -0.5501167037690561
v -0.9831346485593715 -0.5362517341324275
v -0.9831343928547848 -0.5223869754503446
v -0.9831341543399381 -0.508522398910719
v -0.9831339314628467 -0.4946579769464007
v -0.9831337228248194 -0.4807936830709056
v -0.9831335271611007 -0.4669294917291855
v -0.9831333433246254 -0.4530653781616573
v -0.9831331702723075 -0.4392013182799578
v -0.9831330070534088 -0.425337288553124
v -0.9831328527996092 -0.4114732659030903
v -0.9831327067164771 -0.3976092276085679
v -0.9831325680760954 -0.3837451512165138
v -0.9831324362106452 -0.3698810144605231
v -0.9831323105067894 -0.3560167951855814
v -0.9831321904007243 -0.342152471278705
v -0.9831320753738003 -0.3282880206050661
v -0.983131964948623 -0.3144234209492717
v -0.9831318586855722 -0.3005586499615068
v -0.9831317561796801 -0.286693685108308
v -0.983131657057826 -0.272828503627763
v -0.983131560976212 -0.2589630824889688
v -0.983131467618086 -0.2450973983556053
v -0.9831313766916915 -0.231231427553508
v -0.9831312879284185 -0.2173651460421392
v -0.9831312010811415 -0.2034985293898784
v -0.9831311159227243 -0.1896315527530638
v -0.9831310322446825 -0.1757641908587333
v -0.9831309498559873 -0.1618964179910204
v -0.9831308685820017 -0.1480282079811714
v -0.9831307882635395 -0.1341595342011579
v -0.9831307087560345 -0.1202903695608631
v -0.9831306299288168 -0.1064206865088262
v -0.9831305516644825 -0.09255045703653147
v -0.9831304738583534 -0.07867965268622966
v -0.9831303964180186 -0.06480824456228158
v -0.9831303192629515 -0.05093620334601044
v -0.9831302423241953 -0.03706349931404851
v -0.9831301655441141 -0.02319010236016113
v -0.9831300888761996 -0.009315982020523965
v -0.9831300122849327 0.00455889249757379
v -0.9831299357456931 0.01843455228363466
v -0.9831298592447112 0.03231102868851042
v -0.9831297827790578 0.04618835328566094
v -0.9831297063566675 0.06006655782917487
v -0.9831296299963884 0.0739456742086209
v -0.9831295537280539 0.08782573440080753
v -0.983129477592569 0.1017067704185407
v -0.9831294016420039 0.1155888142564757
v -0.983129325939687 0.129471897834172
v -0.9831292505602852 0.1433560529364633
v -0.9831291755898616 0.157241311151268
v -0.9831291011258974 0.1711277038049654
v -0.9831290272772577 0.1850152618954701
v -0.9831289541640864 0.1989040160231366
v -0.9831288819176026 0.2127939963196248
v -0.9831288106797752 0.2266852323748519
v -0.9831287406028405 0.2405777531621466
v -0.9831286718486283 0.2544715869617076
v -0.9831286045876514 0.2683667612824506
v -0.9831285389979101 0.2822633027822987
v -0.983128475263353 0.2961612371869465
v -0.9831284135719326 0.3100605892070822
v -0.9831283541131765 0.3239613824540103
v -0.9831282970751953 0.3378636393535608
v -0.9831282426410318 0.3517673810581062
v -0.983128190984244 0.3656726273564356
v -0.9831281422636059 0.3795793965811471
v -0.9831280966167917 0.3934877055131263
v -0.9831280541528942 0.4073975692825684
v -0.9831280149436062 0.4213090012658751
v -0.9831279790128764 0.4352220129776189
v -0.9831279463248106 0.4491366139566046
v -0.9831279167695688 0.4630528116448708
v -0.983127890146944 0.4769706112582589
v -0.9831278661472613 0.4908900156469184
v -0.9831278443291463 0.5048110251438126
v -0.9831278240936064 0.5187336373989103
v -0.9831278046537196 0.5326578471962863
v -0.9831277849990319 0.5465836462507685
v -0.983127763853488 0.5605110229800236
v -0.9831277396253614 0.574439962247009
v -0.9831277103471373 0.5883704450664631
v -0.9831276736026158 0.6023024482674502
v -0.9831276264375369 0.6162359441017864
v -0.9831275652486963 0.6301708997852415
v -0.9831274856446384 0.6441072769544919
v -0.9831273822683628 0.6580450310175127
v -0.9831272485686877 0.6719841103679521
v -0.983127076501453 0.6859244554243492
v -0.9831268561337985 0.6998659974419172
v -0.9831265751130482 0.7138086570268167
v -0.983126217944326 0.7277523422588283
v -0.9831257649948308 0.7416969462963199
v -0.9831251911028842 0.7556423442956258
v -0.9831244636086895 0.7695883894248017
v -0.9831235395289751 0.7835349076922907
v -0.9831223614497036 0.7974816912577483
v -0.9831208514784282 0.81142848988383
v -0.9831189022295024 0.8253750003220919
v -0.9831163632227403 0.8393208539334182
v -0.9831130200800406 0.8532656042324631
v -0.9831085620217799 0.8672087193503198
v -0.9831025286360699 0.8811495913592648
v -0.9830942118661042 0.8950875859740456
v -0.9830824244009078 0.9090221603641417
v -0.9830647284379069 0.9229529856940846
v -0.9830326762397367 0.9368783852720219
v -0.9829663934531536 0.9508005749240449
v -0.9829553000642199 -0.9798182359083278
v -0.982899491876317 0.9648824932677187
v -0.9823459114894451 -0.9932102775327282
v -0.9823048559550344 0.9933331636902988
v -0.9803581078057774 0.9790142758739112
v -0.9786631417519099 -0.9454047892239775
v -0.9786612359952678 -0.9315643916425187
v -0.9786547289657944 -0.9177020704965859
v -0.9786483318440673 -0.9038297434644884
v -0.9786451838817098 -0.9591941301655662
v -0.9786429498753514 -0.8899529478608653
v -0.9786384883274581 -0.8760743788018783
v -0.9786347447324834 -0.8621954147263939
v -0.9786315617557952 -0.8483167771070215
v -0.9786288264193146 -0.8344388415924258
v -0.9786264560144546 -0.820561794656231
v -0.9786243879212728 -0.8066857162092436
v -0.9786225731318151 -0.7928106249326569
v -0.9786209723162788 -0.7789365041121556
v -0.9786195534044478 -0.7650633168593072
v -0.9786182899906988 -0.7511910153017453
v -0.9786171601937884 -0.7373195462067226
v -0.9786161457925661 -0.7234488544299211
v -0.9786152315478336 -0.7095788850096125
v -0.97861440466035 -0.6957095844050359
v -0.9786136543335554 -0.6818409011899832
v -0.9786129714191018 -0.6679727863992841
v -0.9786123481287626 -0.6541051936557248
v -0.9786117777999004 -0.640238079160375
v -0.9786112547042666 -0.6263714016004087
v -0.9786107738919092 -0.6125051220095381
v -0.9786103310635472 -0.5986392036036428
v -0.9786099224660499 -0.5847736116059253
v -0.9786095448066801 -0.5709083130705033
v -0.9786091951825944 -0.5570432767098064
v -0.9786088710227626 -0.5431784727288674
v -0.97860857004 -0.5293138726681144
v -0.9786082901912457 -0.515449449255351
v -0.9786080296445706 -0.5015851762670346
v -0.9786077867516775 -0.4877210283986228
v -0.9786075600248914 -0.4738569811435724
v -0.9786073481178195 -0.459993010680484
v -0.9786071498090188 -0.4461290937678627
v -0.9786069639881237 -0.4322652076459707
v -0.9786067896439987 -0.4184013299452824
v -0.9786066258545525 -0.4045374386010965
v -0.9786064717779283 -0.3906735117739027
v -0.9786063266448287 -0.3768095277751517
v -0.9786061897517916 -0.3629454649981185
v -0.9786060604552558 -0.3490813018535938
v -0.9786059381662984 -0.3352170167101705
v -0.9786058223459392 -0.3213525878389284
v -0.9786057125009336 -0.3074879933623481
v -0.9786056081799874 -0.2936232112073084
v -0.9786055089703379 -0.2797582190620459
v -0.9786054144946633 -0.265892994336972
v -0.9786053244082772 -0.2520275141292613
v -0.9786052383965846 -0.2381617551911378
v -0.9786051561727693 -0.2242956939018
v -0.9786050774756951 -0.210429306242936
v -0.9786050020680004 -0.1965625677777901
v -0.9786049297343686 -0.18269545363375
v -0.9786048602799645 -0.1688279384884328
v -0.9786047935290184 -0.154959996559253
v -0.9786047361257488 0.6371403073448376
v -0.9786047357036508 0.6232046502924149
v -0.9786047293235505 -0.1410916015964598
v -0.9786047153997509 0.6092704360985004
v -0.9786047109551185 0.6510773665425128
v -0.9786046799258054 0.5953376997380875
v -0.9786046675222229 -0.1272227268796385
v -0.9786046532531777 0.6650157807674852
v -0.9786046331730186 0.5814064710066349
v -0.9786046079993097 -0.1133533452176696
v -0.9786045783534872 0.5674767749930473
v -0.9786045545575877 0.6789554956943701
v -0.9786045506437775 -0.09948342895214353
v -0.9786045181136203 0.553548632483865
v -0.9786044953584658 -0.08561294996422968
v -0.9786044546261886 0.5396220603118188
v -0.9786044420593618 -0.07174187968499675
v -0.9786044044934905 0.6928964488140655
v -0.9786043906749613 -0.05787018910918023
v -0.9786043896658796 0.5256970716590506
v -0.9786043411457089 -0.04399784881239178
v -0.9786043246719535 0.5117736763231108
v -0.9786042934235125 -0.03012482897175904
v -0.9786042608006825 0.4978518809522032
v -0.9786042474713248 -0.01625109938998169
v -0.9786042032627873 -0.002376629522782733
v -0.9786041989695849 0.4839316892548693
v -0.9786041902564118 0.7068385682353391
v -0.9786041607819311 0.01149861149027229
v -0.9786041398949791 0.4700131021883392
v -0.9786041200229303 0.02537465479162335
v -0.9786040841240254 0.456096118129011
v -0.9786040809899011 0.03925153176827443
v -0.9786040436967437 0.05312927401111522
v -0.9786040320621676 0.4421807330279303
v -0.9786040081670199 0.06700791327106781
v -0.9786039839966838 0.4282669405536628
v -0.978603974433862 0.08088748141213024
v -0.9786039425399058 0.09476801036139865
v -0.9786039401169201 0.4143547322245741
v -0.9786039125372404 0.1086495320561601
v -0.9786039005316727 0.4004440975322158
v -0.9786038959155028 0.7207817712012796
v -0.9786038844873675 0.1225320783881575
v -0.978603865284099 0.3865350240572507
v -0.9786038584611587 0.1364156811451363
v -0.978603834538801 0.1503003719497928
v -0.9786038343644835 0.3726274975791363
v -0.9786038128097148 0.1641861821962473
v -0.9786038077211306 0.3587215021805857
v -0.9786037933724295 0.1780731429841735
v -0.9786037852696272 0.3448170203476695
v -0.9786037763343949 0.1919612850507161
v -0.978603766900677 0.3309140330662662
v -0.9786037618117062 0.2058506387003295
v -0.9786037524866964 0.3170125199154505
v -0.9786037499287139 0.2197412337326682
v -0.9786037418873317 0.3031124591582896
v -0.9786037408174854 0.2336330993686503
v -0.9786037349540424 0.2892138278304178
v -0.9786037346170787 0.247526264174807
v -0.9786037315338809 0.2753166018266751
v -0.9786037314725846 0.2614207559860133
v -0.9786035014625373 0.7347259622397305
v -0.978602981497123 0.7486710308460005
v -0.9786023033856027 0.7626168485749083
v -0.9786014246501021 0.7765632654048541
v -0.9786002892193673 0.79051010524715
v -0.9785988219795264 0.8044571605503685
v -0.9785969207605529 0.8184041861817012
v -0.9785944444147605 0.8323508933432778
v -0.9785911948531263 0.846296945575881
v -0.9785868894639026 0.8602419615955739
v -0.9785811171035099 0.8741855347581623
v -0.9785732611333801 0.8881272863655102
v -0.9785623352249506 0.9020669715201202
v -0.9785465093630841 0.9160046042696536
v -0.9785313566248178 -0.9728340626641191
v -0.9785208373238169 0.9299398203917044
v -0.9784725631180305 0.9438777645438694
v -0.9784154988950323 0.9578830907154303
v -0.9781920367701811 -0.9863381024517048
v -0.9779236009610371 0.971687109443692
v -0.9777296850739969 -0.999999999907376
v -0.9776421662273849 0.9999999999085032
v -0.9775496773516624 0.9862162774026088
v -0.9749718163734139 -0.9245563319197799
v -0.9749698018216315 -0.9107026757515717
v -0.9749676637261814 -0.9383899081739897
v -0.9749663243396124 -0.8968385969457454
v -0.9749626851782673 -0.8829690430087093
v -0.9749592235940735 -0.8690966713579128
v -0.974956034480463 -0.8552229750244366
v -0.9749531383071874 -0.8413488193337404
v -0.974950526924224 -0.8274747139450782
v -0.9749481804990379 -0.8136009590012672
v -0.9749460748552584 -0.7997277273927973
v -0.9749441849594873 -0.7858551128742713
v -0.9749426747227768 -0.9521832261395511
v -0.9749424867183967 -0.7719831592066071
v -0.9749409578885094 -0.7581118783490715
v -0.9749395784590389 -0.7442412620813793
v -0.9749383307220596 -0.7303712895484828
v -0.9749371991688407 -0.7165019322080509
v -0.9749361703000621 -0.7026331570902866
v -0.9749352324028797 -0.6887649289444877
v -0.9749343753251313 -0.6748972116431903
v -0.9749335902627329 -0.6610299690877181
v -0.9749328695677193 -0.6471631657776903
v -0.9749322065794039 -0.6332967671538905
v -0.9749315954783823 -0.619430739788553
v -0.9749310311617307 -0.6055650514733522
v -0.9749305091371456 -0.5916996712393039
v -0.9749300254336168 -0.5778345693318863
v -0.9749295765263112 -0.5639697171572667
v -0.9749291592735335 -0.5501050872104641
v -0.9749287708638744 -0.5362406529928174
v -0.9749284087718953 -0.5223763889237576
v -0.9749280707209429 -0.5085122702502508
v -0.9749277546518901 -0.4946482729561633
v -0.9749274586967962 -0.4807843736730292
v -0.974927181156637 -0.4669205495931835
v -0.9749269204824028 -0.4530567783858638
v -0.9749266752589755 -0.4391930381166537
v -0.9749264441913034 -0.4253293071704741
v -0.9749262260924761 -0.4114655641782343
v -0.9749260198733728 -0.3976017879471846
v -0.9749258245336161 -0.3837379573949712
v -0.9749256391536193 -0.3698740514873734
v -0.9749254628875473 -0.3560100491796869
v -0.9749252949570512 -0.3421459293617126
v -0.9749251346456619 -0.328281670806309
v -0.9749249812937507 -0.3144172521214645
v -0.9749248342939815 -0.3005526517058543
v -0.9749246930871949 -0.2866878477078438
v -0.9749245571586754 -0.2728228179879102
v -0.9749244260347613 -0.2589575400844557
v -0.9749242992797624 -0.2450919911829894
v -0.9749241764931621 -0.2312261480886645
v -0.9749240573070742 -0.2173599872021548
v -0.9749239413839391 -0.2034934844988655
v -0.9749238284144388 -0.1896266155114723
v -0.9749237181156145 -0.1757593553157888
v -0.9749236102291746 -0.1618916785199662
v -0.9749235045199767 -0.1480235592570276
v -0.974923400774674 -0.1341549711807467
v -0.974923298800513 -0.1202858874648786
v -0.9749231984242733 -0.1064162808057498
v -0.9749230994913375 -0.09254612342821884
v -0.9749230018648835 -0.07867538709501268
v -0.9749229054251901 -0.06480404311944427
v -0.9749228100690476 -0.05093206238151423
v -0.9749227157092621 -0.03705941534739379
v -0.9749226222742543 -0.02318607209228209
v -0.9749225297077342 -0.009312002326625031
v -0.9749224379684556 0.004562824574324474
v -0.9749223470300366 0.01843843953763192
v -0.9749222568808423 0.0323148737565291
v -0.9749221675239224 0.04619215865102865
v -0.9749220789769969 0.06007032582536103
v -0.9749219912724817 0.07394940702229821
v -0.9749219044575465 0.08782943407443923
v -0.9749218185941961 0.1017104388525434
v -0.9749217337593646 0.1155924532110069
v -0.9749216500450084 0.1294755089305868
v -0.974921567558187 0.1433596376584882
v -0.9749214864211114 0.1572448708459347
v -0.9749214067711424 0.1711312396833503
v -0.9749213287607119 0.185018775033285
v -0.9749212525571426 0.1989075073612174
v -0.9749211783423266 0.2127974666643672
v -0.9749211063122296 0.2266886823986458
v -0.974921036676166 0.2405811834038637
v -0.9749209696557973 0.2544749978273024
v -0.9749209054837842 0.2683701530457382
v -0.9749208444020219 0.282266675585983
v -0.9749207866593715 0.2961645910439746
v -0.9749207325087946 0.3100639240024151
v -0.9749206822037756 0.3239646979469076
v -0.9749206359939124 0.3378669351804897
v -0.9749205941195339 0.3517706567364025
v -0.9749205568051865 0.3656758822888584
v -0.9749205242518151 0.3795826300614936
v -0.9749205029240527 0.5744427902906803
v -0.9749205003059884 0.5883732387712721
v -0.9749204978253269 0.5605138855326378
v -0.974920496627441 0.3934909167330967
v -0.9749204879629848 0.5465865430757476
v -0.9749204863607114 0.6023052083313423
v -0.9749204757381643 0.5326607777474708
v -0.9749204740561153 0.4074007573401026
v -0.9749204630870967 0.5187366008989969
v -0.9749204566921602 0.6162386719033541
v -0.974920456604898 0.4213121651752229
v -0.9749204515539427 0.5048140206482346
v -0.9749204442685809 0.4352251516814519
v -0.9749204423521851 0.490893042096234
v -0.9749204369518281 0.4491397263405405
v -0.9749204364167288 0.4769736675213711
v -0.9749204344483586 0.4630558965548583
v -0.9749204059601745 0.6301735975782942
v -0.9749203276825736 0.6441099481185449
v -0.9749202139848863 0.6580476803839646
v -0.9749200552799115 0.6719867446498948
v -0.9749198398523067 0.6859270837899765
v -0.9749195533133839 0.6998686322893493
v -0.9749191778768767 0.7138113150450327
v -0.9749186913854925 0.7277550459003346
v -0.9749180659874368 0.7416997258503154
v -0.9749172663171125 0.7556452408489474
v -0.9749162469678537 0.7695914591532649
v -0.9749149489467176 0.7835382281719652
v -0.9749132946572674 0.7974853708798428
v -0.9749111807446564 0.81143268208414
v -0.9749084678249412 0.8253799253187708
v -0.9749049656413508 0.8393268321444698
v -0.974900411351739 0.8532731075509239
v -0.9748944367159225 0.8672184484513218
v -0.974886513772328 0.8811625865557245
v -0.974875844307651 0.8951053667927283
v -0.9748610552879577 0.9090468429717802
v -0.9748470419892658 -0.9658826033450024
v -0.9748389619614753 0.9229871170006857
v -0.9748027843126427 0.9369285906920433
v -0.974753555195114 0.9508987047420081
v -0.9746019088461734 -0.979470846846441
v -0.9745460020146455 0.9647654256892731
v -0.974172846265416 -0.9931075556184398
v -0.9739856788372288 0.9930604561335307
v -0.9731342284479837 0.978884979674705
v -0.9707382184195532 -0.9175534044882968
v -0.970737706056275 -0.9037064194313336
v -0.9707355341366799 -0.8898490781026291
v -0.9707336387981635 -0.9313821764589083
v -0.9707328288659921 -0.8759857148648992
v -0.9707300114395574 -0.8621188292444217
v -0.9707272653083208 -0.8482499266063911
v -0.9707246734905263 -0.8343799419766772
v -0.970722270002999 -0.820509467389982
v -0.9707200634836581 -0.8066388813328094
v -0.9707180492228364 -0.7927684256340511
v -0.9707162157586756 -0.7788982527200664
v -0.9707145486469506 -0.7650284555693079
v -0.9707137180687171 -0.9451779102986718
v -0.9707130326149931 -0.7511590872036967
v -0.9707116527490436 -0.7372901736308672
v -0.9707103951016057 -0.7234217225692979
v -0.9707092469565399 -0.7095537293968889
v -0.9707081968980472 -0.6956861812388477
v -0.9707072347724431 -0.6818190597910223
v -0.9707063515959702 -0.6679523432744419
v -0.9707055394398718 -0.6540860077880251
v -0.970704791310492 -0.6402200282417491
v -0.9707041010340147 -0.6263543789958805
v -0.9707034631506037 -0.612489034293389
v -0.9707028728198737 -0.5986239685463167
v -0.9707023257380095 -0.5847591565187196
v -0.9707018180659907 -0.5708945734362231
v -0.9707013463679509 -0.5570301950434852
v -0.9707009075585411 -0.5431659976247342
v -0.9707004988581345 -0.5293019579982357
v -0.9707001177547795 -0.5154380534924893
v -0.9706997619718968 -0.5015742619097877
v -0.9706994294408323 -0.4877105614812161
v -0.9706991182774916 -0.4738469308160584
v -0.9706988267623871 -0.4599833488477816
v -0.9706985533235348 -0.4461197947781874
v -0.9706982965217207 -0.4322562480209093
v -0.9706980550377386 -0.4183926881451268
v -0.9706978276612677 -0.4045290948201502
v -0.970697613281117 -0.3906654477613688
v -0.9706974108766131 -0.3768017266779351
v -0.9706972195099475 -0.3629379112224711
v -0.9706970383193344 -0.3490739809430186
v -0.970696866512862 -0.3352099152374042
v -0.9706967033629376 -0.3213456933101553
v -0.9706965482012493 -0.3074812941320745
v -0.9706964004141827 -0.2936166964025582
v -0.9706962594386388 -0.2797518785147312
v -0.9706961247582139 -0.2658868185234545
v -0.9706959958997061 -0.2520214941162573
v -0.9706958724299198 -0.2381558825872346
v -0.9706957539527441 -0.2242899608139493
v -0.9706956401064839 -0.2104237052373732
v -0.9706955305614268 -0.1965570918448991
v -0.9706954250176261 -0.182690096156454
v -0.9706953232028899 -0.1688226932137435
v -0.9706952248709578 -0.1549548575726533
v -0.9706951297998556 -0.1410865632988381
v -0.9706950377904165 -0.1272177839665198
v -0.9706949486649541 -0.113348492660523
v -0.9706948622660814 -0.09947866198156748
v -0.9706947784556628 -0.08560826405483794
v -0.9706946971138903 -0.07173727054184888
v -0.9706946181384769 -0.05786565265561517
v -0.9706945414439557 -0.04399338117913828
v -0.9706945002196914 0.6232074627186488
v -0.9706944887710933 0.6371430882915031
v -0.97069448382642 0.609273282655836
v -0.9706944669610804 -0.03012042648720886
v -0.9706944462340956 0.595340582121668
v -0.9706944414443901 0.6510801198957002
v -0.9706943946363162 -0.01624675857152283
v -0.9706943929355537 0.5814093901704711
v -0.9706943485010611 0.6650185120112094
v -0.9706943284678554 0.5674797313183269
v -0.9706943244314178 -0.002372347069099365
v -0.9706942565690688 0.5535516259118424
v -0.9706942563230829 0.01150283870601785
v -0.970694198103645 0.6789582123906156
v -0.9706941903026803 0.0253788297278041
v -0.9706941803062866 0.5396250904497081
v -0.9706941263760396 0.03925565722007886
v -0.9706941021812838 0.5257001378651149
v -0.9706940645633002 0.05313335261515938
v -0.9706940242185729 0.5117767777755639
v -0.9706940048988107 0.06701194750939987
v -0.9706939758002069 0.6928991612443967
v -0.9706939480394247 0.497855016705377
v -0.970693947431069 0.08089147361568447
v -0.9706938922226975 0.09477196271295166
v -0.9706938749245481 0.4839348582852724
v -0.9706938393504404 0.1086534465928398
v -0.9706938058674842 0.4700163034326056
v -0.9706937889051725 0.1225359570035525
v -0.9706937416202968 0.4560993505152882
v -0.9706937409919053 0.136419525591053
v -0.9706936957297725 0.1503041838377042
v -0.9706936827327962 0.4421839955019107
v -0.970693663846407 0.7068412902687875
v -0.9706936532519771 0.1641899629984791
v -0.9706936295862736 0.4282702321002097
v -0.9706936137056741 0.1780768940348727
v -0.9706935824225309 0.4143580518856984
v -0.97069357725176 0.1919650075466468
v -0.9706935440645371 0.2058543337015437
v -0.9706935413688519 0.4004474444220095
v -0.9706935143312091 0.2197449021630994
v -0.9706935064594465 0.3865383973742753
v -0.9706934882511606 0.2336367420166831
v -0.970693477653821 0.372630896616669
v -0.9706934660349666 0.2475298816938777
v -0.9706934548524618 0.3587249263350643
v -0.9706934479030609 0.2614243488953012
v -0.9706934379101707 0.3448204691256143
v -0.9706934340839924 0.275320170511951
v -0.970693426647345 0.3309175060899223
v -0.9706934248121768 0.2892173725451218
v -0.9706934208594685 0.3170160169273518
v -0.9706934203250441 0.3031159800249197
v -0.970693240303838 0.7207845214828037
v -0.9706926778276299 0.734728765838087
v -0.9706919420191891 0.7486739215675072
v -0.9706909891660961 0.762619872252844
v -0.9706897631131792 0.7765664846321925
v -0.97068819089599 0.7905136062606448
v -0.970686176605313 0.8044610633333168
v -0.9706835927154984 0.8184086593677726
v -0.9706802677530605 0.8323561761723736
v -0.9706759685680468 0.8463033798016095
v -0.9706703740941638 0.8602500361305014
v -0.970663033319183 0.8741959425543712
v -0.9706532849590418 0.8881409798530987
v -0.9706475335954492 -0.9589095113044785
v -0.9706400568023675 0.9020851659556272
v -0.9706211790522269 0.9160285727805327
v -0.9705921471322412 0.9299724098319264
v -0.9705501691880686 0.9439266111544751
v -0.9704820251601964 -0.9725619036103449
v -0.9704261199991386 0.957826250199645
v -0.9701891614881794 -0.9862088831610413
v -0.9699910427022309 0.9717191453023609
v -0.9698699315507824 -0.9999999999081081
v -0.969716336527278 0.9999999999116225
v -0.969670385129931 0.9860310204124735
v -0.9668532244220424 -0.8967217161540864
v -0.9668528642331602 -0.8828686502841844
v -0.9668514115426625 -0.8690095763106458
v -0.9668512539939199 -0.9105651386322242
v -0.9668494533127583 -0.8551467171630323
v -0.9668472964403378 -0.841281485037646
v -0.9668451075942032 -0.8274148010412045
v -0.9668439428191855 -0.9243927152489987
v -0.966842977043522 -0.8135472765818043
v -0.9668409515865034 -0.7996793219388881
v -0.9668390527991275 -0.7858112136196954
v -0.9668372876379093 -0.7719431374276613
v -0.966835654764839 -0.7580752167552415
v -0.9668341483525992 -0.7442075315870008
v -0.9668327603643331 -0.730340131486225
v -0.9668314819002799 -0.7164730445908305
v -0.9668303039728741 -0.7026062839112619
v -0.9668292179332189 -0.6887398517759764
v -0.966828215686827 -0.6748737429892219
v -0.9668272897839532 -0.6610079470847585
v -0.9668264334371962 -0.6471424499397159
v -0.9668256404987305 -0.6332772349324348
v -0.9668249054168506 -0.6194122837732694
v -0.9668242231836316 -0.6055475770994486
v -0.966823589280598 -0.5916830948987546
v -0.9668233462798759 -0.9381936187038904
v -0.9668229996262599 -0.5778188168083475
v -0.9668224505275157 -0.5639547223220921
v -0.9668219386357892 -0.5500907909305651
v -0.9668214609081117 -0.5362270022113723
v -0.9668210145729719 -0.5223633358827162
v -0.9668205971005667 -0.5084997718297622
v -0.9668202061769922 -0.4946362901108969
v -0.9668198396818922 -0.4807728709491752
v -0.9668194956690968 -0.4669094947129382
v -0.9668191723498184 -0.4530461418886156
v -0.9668188680780191 -0.4391827930480071
v -0.9668185813376114 -0.4253194288118051
v -0.9668183107312012 -0.4114560298107192
v -0.9668180549701293 -0.397592576645262
v -0.966817812865606 -0.3837290498450309
v -0.9668175833207698 -0.3698654298281392
v -0.9668173653235316 -0.3560016968613248
v -0.9668171579400914 -0.3421378310211545
v -0.9668169603090403 -0.3282738121566636
v -0.9668167716359692 -0.3144096198537091
v -0.966816591188532 -0.3005452334012605
v -0.9668164182919116 -0.286680631759818
v -0.9668162523246538 -0.2728157935321123
v -0.9668160927148366 -0.258950696936219
v -0.9668159389365485 -0.2450853197811974
v -0.9668157905066573 -0.2312196394453513
v -0.9668156469818469 -0.2173536328571948
v -0.9668155079559072 -0.2034872764791962
v -0.9668153730572633 -0.1896205462943678
v -0.9668152419467273 -0.1757534177957587
v -0.9668151143154632 -0.1618858659789066
v -0.9668149898831494 -0.1480178653372978
v -0.9668148683963291 -0.1341493898608805
v -0.966814749626937 -0.1202804130376738
v -0.9668146333709907 -0.1064109078585092
v -0.9668145194474373 -0.09254084682493974
v -0.9668144076971443 -0.07867020196034449
v -0.9668142979820266 -0.06479894482425314
v -0.9668141901842979 -0.05092704652991012
v -0.966814084205841 -0.03705447776508979
v -0.9668139799676861 -0.02318120881616924
v -0.9668138774095889 -0.009307209595456467
v -0.9668137764897023 0.004567550328235546
v -0.966813677184333 0.01844310169578839
v -0.9668135794877745 0.03231947552077947
v -0.9668134834122093 0.04619670304932342
v -0.9668133889876727 0.06007481571680325
v -0.9668132962620665 0.07395384510155043
v -0.9668132053012162 0.08783382287554599
v -0.9668131161889573 0.1017147807522231
v -0.9668130290272394 0.1155967504314649
v -0.9668129439362317 0.1294797635419004
v -0.9668128610544128 0.1433638515806098
v -0.9668127805386209 0.1572490458503612
v -0.9668127025640418 0.1711353773945037
v -0.966812627324099 0.1850228769296525
v -0.9668125550302131 0.1989115747762964
v -0.9668125165859327 0.6023082960860929
v -0.9668125126201765 0.6162417202785455
v -0.9668124998434019 0.5883763671493476
v -0.9668124859113829 0.2128015007874652
v -0.9668124809852646 0.6301766086581624
v -0.9668124681415058 0.5744459598877444
v -0.9668124262167571 0.5605170964475975
v -0.9668124202135384 0.2266926842755855
v -0.9668124132607502 0.6441129250745992
v -0.9668123779558734 0.5465897950308659
v -0.9668123581986016 0.2405851539376489
v -0.966812326529731 0.5326640701844678
v -0.9668123001431848 0.2544789377788012
v -0.966812299255696 0.6580506277947429
v -0.9668122745048139 0.5187399330565045
v -0.966812246336842 0.2683740630344489
v -0.9668122239367637 0.5048173916246318
v -0.9668121970797765 0.2822705560909511
v -0.9668121764495154 0.4908964509009129
v -0.966812152679891 0.2961684424049384
v -0.9668121333026638 0.4769771131167612
v -0.9668121266137228 0.6719896689195012
v -0.9668121134490579 0.3100677464212678
v -0.9668120954491002 0.4630593778910038
v -0.9668120796984606 0.3239684914895713
v -0.9668120635845019 0.4491432423836292
v -0.9668120517328438 0.3378706997793129
v -0.9668120381899236 0.4352287014373942
v -0.9668120298434904 0.3517743921932068
v -0.9668120195684889 0.4213157477091513
v -0.966812014299718 0.3656795882787792
v -0.9668120078769946 0.4074043717924919
v -0.9668120053386634 0.3795863061377808
v -0.9668120031530996 0.3934945623330707
v -0.966811880305473 0.6859299937017318
v -0.966811541969026 0.6998715397461589
v -0.9668110890434185 0.7138142360703942
v -0.9668104936186805 0.727758002006788
v -0.9668097208949975 0.7417027459307501
v -0.9668087271000503 0.755648363818119
v -0.9668074566521132 0.7695947376727823
v -0.9668058382703176 0.7835417339454579
v -0.9668037796132705 0.7974892022194101
v -0.9668011598584438 0.8114369747253629
v -0.9667978193856184 0.8253848677485586
v -0.9667935452980156 0.8393326867896651
v -0.9667880505324956 0.8532802383792535
v -0.9667809413471753 0.8672273519685438
v -0.9667716576145248 0.8811739121140238
v -0.9667683917544121 -0.9519485799378155
v -0.9667593328640636 0.8951198844271184
v -0.9667423740646426 0.9090652585692568
v -0.9667176893202521 0.9230103709301399
v -0.9666811955659614 0.936958459196523
v -0.9666421810194795 -0.9656451477043912
v -0.9665962107190724 0.9508781673779334
v -0.9664191174327741 -0.9793193114519084
v -0.9663701096708156 0.9647692021562012
v -0.9661207566889395 -0.9930708727715587
v -0.9658793169554047 0.9930038062935169
v -0.9655435596814698 0.9788552519727924
v -0.9627456559050159 -0.8758911949192932
v -0.9627450543946825 -0.8897409541814635
v -0.9627449817730127 -0.8620356073596793
v -0.9627436325738056 -0.8481761384791385
v -0.9627420354693087 -0.9035818627639982
v -0.9627419464609119 -0.8343140823554506
v -0.9627401195974982 -0.8204503177304112
v -0.9627382663893043 -0.8065854503489189
v -0.9627364525590392 -0.7927199020568605
v -0.9627347143483761 -0.778853968288847
v -0.9627341715073918 -0.9174090462987976
v -0.9627330700652935 -0.764987856156595
v -0.9627315271731711 -0.7511217102700575
v -0.962730086684859 -0.737255630568877
v -0.9627287458922803 -0.7233896848180217
v -0.9627275000569747 -0.7095239174676089
v -0.9627263434486554 -0.695658355994782
v -0.9627252699738637 -0.6817930154787438
v -0.9627242735471225 -0.6679279019227429
v -0.9627233483009754 -0.6540630146795654
v -0.9627224886960186 -0.6401983482307549
v -0.9627216895697159 -0.6263338934967132
v -0.9627209461485761 -0.6124696388040033
v -0.9627202540392134 -0.5986055706005419
v -0.9627196092080091 -0.5847416739842034
v -0.9627190079553821 -0.5708779330925029
v -0.9627184468883005 -0.5570143313882655
v -0.9627179228931519 -0.5431508518670237
v -0.9627174331101342 -0.5292874772052469
v -0.9627169749097273 -0.5154241898636769
v -0.9627165458714412 -0.5015609721564961
v -0.9627161437648224 -0.4876978062944512
v -0.9627157665325752 -0.4738346744081133
v -0.9627157445978107 -0.9312145038001951
v -0.9627154122755998 -0.459971558556013
v -0.9627150792397254 -0.4461084407213131
v -0.9627147658039206 -0.4322453027998592
v -0.9627144704697735 -0.4183821265818358
v -0.9627141918520629 -0.4045188937287796
v -0.9627139286702562 -0.3906555857473465
v -0.962713679740805 -0.3767921839609394
v -0.9627134439701209 -0.3629286694800966
v -0.9627132203481407 -0.3490650231723609
v -0.9627130079424078 -0.3352012256322229
v -0.9627128058926081 -0.32133725715162
v -0.9627126134055145 -0.3074730976913898
v -0.9627124297502987 -0.2936087268540079
v -0.9627122542541845 -0.279744123857888
v -0.9627120862984144 -0.265879267513473
v -0.9627119253145122 -0.2520141362013154
v -0.9627117707808214 -0.2381487078523128
v -0.9627116222193093 -0.224282959930244
v -0.9627114791926199 -0.2104168694167289
v -0.9627113413013659 -0.1965504127987231
v -0.962711208181646 -0.1826835660586433
v -0.9627110795027808 -0.1688163046672109
v -0.9627109549652511 -0.1549486035790887
v -0.9627108342988324 -0.141080437231384
v -0.9627107172609148 -0.1272117795450771
v -0.9627106036349942 -0.1133426039294352
v -0.9627104932293306 -0.09947288328945855
v -0.962710385875759 -0.08560259003640595
v -0.962710281428647 -0.0717316961014354
v -0.9627101797639861 -0.05786017295239249
v -0.9627100807786126 -0.04398799161377012
v -0.9627099843895451 -0.03011512268985645
v -0.9627098905334325 -0.01624153639107997
v -0.9627098431701364 0.6232106513465413
v -0.9627098267441185 0.63714623729957
v -0.962709824405293 0.6092765133773927
v -0.9627097991661054 -0.002367202563551576
v -0.9627097788735913 0.5953438564774292
v -0.9627097649602039 0.6510832329666594
v -0.9627097135533617 0.5814127089821424
v -0.9627097102622205 0.01150790927820591
v -0.9627096455341252 0.6650215943940216
v -0.9627096342162562 0.5674830948571404
v -0.9627096238149926 0.02538382991535952
v -0.9627095456214948 0.5535550340318177
v -0.9627095398360043 0.03926059038572902
v -0.9627094583550868 0.05313822194165106
v -0.9627094535881595 0.6789612713682871
v -0.9627094516754485 0.539628542693936
v -0.9627093794202616 0.06701675600479599
v -0.962709355564078 0.52570363355112
v -0.9627093030977337 0.08089622411800119
v -0.9627092598638519 0.5117803160642873
v -0.9627092294719254 0.09477665789419326
v -0.9627091710383796 0.6929022067522703
v -0.962709166635398 0.4978585966572266
v -0.9627091586455375 0.1086580889624864
v -0.9627090907396237 0.1225405489115522
v -0.9627090775031082 0.483938478905868
v -0.9627090258936595 0.1364240692303681
v -0.9627089937231782 0.4700199637102487
v -0.9627089642655833 0.1503086812464592
v -0.9627089162419953 0.4561030494517334
v -0.9627089060317864 0.1641944160617578
v -0.9627088513870194 0.1780813044862099
v -0.9627088457463847 0.442187732137676
v -0.9627088005441774 0.1919693769692628
v -0.962708782706909 0.4282740055354085
v -0.9627087757979133 0.7068443357196788
v -0.9627087537339204 0.2058586635293684
v -0.9627087274151906 0.4143618612971756
v -0.9627087112040773 0.2197491936816363
v -0.9627086800160587 0.4004512890774182
v -0.9627086732187695 0.2336409963637647
v -0.9627086405351816 0.3865422766436083
v -0.962708640057181 0.2475340998603685
v -0.9627086120118901 0.2614285317258087
v -0.9627086089027549 0.3726348099816715
v -0.9627085893866641 0.2753243187056091
v -0.9627085849737362 0.3587288733968795
v -0.9627085724936009 0.2892214866565216
v -0.9627085685450496 0.3448244496109582
v -0.9627085616494866 0.3031200604652665
v -0.9627085593701415 0.3309215198560357
v -0.9627085571712214 0.3170200639659406
v -0.9627082407306486 0.7207875848787372
v -0.9627075322645562 0.7347318712819798
v -0.9627066085385334 0.7486771013360373
v -0.9627054169076469 0.7626231696589979
v -0.9627038905637623 0.7765699579973012
v -0.9627019439347426 0.7905173344311053
v -0.9626994663939649 0.8044651532993372
v -0.9626963136161729 0.8184132566019648
v -0.9626922955741585 0.83236147809919
v -0.9626871594004739 0.8463096517811842
v -0.9626805631323105 0.8602576261098211
v -0.9626728694106086 -0.9449856092855671
v -0.9626720291829558 0.8742052819705964
v -0.9626608424041577 0.8881525389897317
v -0.9626457759968898 0.9020992973435564
v -0.962624529405921 0.9160454726362692
v -0.962593285660001 0.929991485513571
v -0.9625802708590199 -0.9587133241712343
v -0.9625313944611412 0.9439210296902294
v -0.9624143115066153 -0.9724160515076037
v -0.9623865530525968 0.9578274212029374
v -0.9621839695186597 -0.9861544108125221
v -0.962031144879722 0.9717659625201126
v -0.961966279388525 -0.9999999999083519
v -0.9617731472057521 0.9999999999118906
v -0.9617654697817601 0.9859638906589349
v -0.9587816039009162 -0.85506621488575
v -0.9587814365618801 -0.8689192866502533
v -0.9587809166360679 -0.8412093294546545
v -0.9587797906614752 -0.8827668682701348
v -0.9587797461705082 -0.8273497878117205
v -0.9587783189256519 -0.8134884026385097
v -0.9587767741566663 -0.7996257516165562
v -0.9587755653037833 -0.8966064726833369
v -0.9587751973137535 -0.7857622489872267
v -0.9587736401183351 -0.7718981934124398
v -0.9587721329834359 -0.7580338007143064
v -0.958770692835901 -0.7441692266985217
v -0.9587693280944815 -0.7303045833078045
v -0.9587680418563871 -0.7164399501943277
v -0.9587668339428165 -0.7025753830927908
v -0.9587666524739663 -0.9104342950966964
v -0.9587657022123698 -0.6887109199287904
v -0.9587646434022361 -0.6748465853065783
v -0.958763653663723 -0.6609823938267357
v -0.9587627288995982 -0.6471183525525904
v -0.9587618649729397 -0.6332544628530308
v -0.9587610578328813 -0.6193907217854584
v -0.9587603035868935 -0.6055271231374068
v -0.9587595985389781 -0.5916636582131624
v -0.9587589392064461 -0.5778003164286847
v -0.9587583223235357 -0.5639370857615372
v -0.9587577448372265 -0.5500739530905288
v -0.958757203898683 -0.5362109044510162
v -0.9587566968525056 -0.5223479252254055
v -0.9587562212251315 -0.5084850002836443
v -0.9587557747131855 -0.4946221140849889
v -0.9587553551722353 -0.4807592507497015
v -0.9587549606061773 -0.466896394107363
v -0.9587545891573442 -0.4530335277269937
v -0.9587542390973448 -0.4391706349330526
v -0.9587539088185991 -0.4253076988105142
v -0.9587535968265098 -0.4114447022015627
v -0.9587533017322086 -0.3975816276959313
v -0.9587530222458117 -0.3837184576165126
v -0.9587527571701282 -0.3698551740015555
v -0.9587525053947731 -0.3559917585845174
v -0.9587522658906433 -0.342128192772446
v -0.9587520377047274 -0.3282644576236075
v -0.9587518199552222 -0.3144005338249559
v -0.9587516118269387 -0.3005364016699353
v -0.9587514125669823 -0.2866720410370271
v -0.958751221480697 -0.2728074313693873
v -0.9587510379278658 -0.2589425516558663
v -0.9587508613191581 -0.2450773804136596
v -0.9587506911128213 -0.2312118956728006
v -0.9587505268116064 -0.2173460749626805
v -0.9587503679599262 -0.2034798953007521
v -0.9587502141412343 -0.1896133331835592
v -0.9587500649756231 -0.1757463645802126
v -0.9587499201176305 -0.1618789649284212
v -0.9587497792542471 -0.1480111091331771
v -0.958749642103117 -0.1341427715681783
v -0.9587495084109224 -0.1202739260800696
v -0.9587493779519453 -0.1064045459955675
v -0.9587492505267917 -0.09253460413153206
v -0.9587491259612779 -0.07866407280803706
v -0.9587490041054605 -0.06479292386448503
v -0.9587488848328092 -0.05092112867880245
v -0.9587487680395079 -0.03704865818974528
v -0.95874865364388 -0.02317548292233328
v -0.9587486358785745 -0.9242444319887732
v -0.9587485415859249 -0.009301573016424943
v -0.9587484318269628 0.00457310174156653
v -0.9587483243493741 0.01844857188382635
v -0.9587482191564302 0.0323248682231786
v -0.9587481162722016 0.04620202181204714
v -0.958748015741539 0.06008006389837792
v -0.9587479176301138 0.07395902587857835
v -0.958747822024507 0.08783893924753931
v -0.9587477981614967 0.6162451358304825
v -0.9587477843900208 0.6301799788329984
v -0.9587477781380253 0.6023117588797439
v -0.9587477327966594 0.5883798782448291
v -0.9587477290323358 0.1017198355458169
v -0.9587477265991298 0.6441162527819778
v -0.9587476691568778 0.5744495197293018
v -0.9587476387823987 0.1156017463040645
v -0.9587476124557647 0.6580539172985355
v -0.9587475930157402 0.5605207050126538
v -0.958747551424823 0.1294847029848145
v -0.9587475091407184 0.5465934519486377
v -0.9587474671311937 0.1433687369217193
v -0.9587474270632641 0.671992926238574
v -0.9587474214294357 0.5326677748309768
v -0.9587473860946344 0.1572538792563717
v -0.9587473330432336 0.518743684631127
v -0.9587473085298114 0.1711401608728302
v -0.9587472465197888 0.5048211892120844
v -0.9587472346728221 0.1850276123299812
v -0.958747164780921 0.1989162637918738
v -0.9587471638687495 0.490900293521658
v -0.958747152381982 0.6859332271337962
v -0.9587470991320315 0.2128061449561613
v -0.958747086653424 0.4769809997681316
v -0.9587470380239762 0.2266972849807833
v -0.9587470160608733 0.4630633075808362
v -0.9587469817733523 0.2405897124090133
v -0.9587469529622441 0.4491472141578105
v -0.9587469307139616 0.2544834550929853
v -0.958746897964796 0.4352327144024308
v -0.9587468851946925 0.2683785401158007
v -0.9587468514567966 0.4213198010506506
v -0.9587468455767343 0.2822749937122887
v -0.9587468136462419 0.4074084647902702
v -0.9587468122299835 0.2961728411884728
v -0.9587467855284907 0.3100721068397551
v -0.9587467845942016 0.3934986943734682
v -0.9587467664839503 0.6998747605582697
v -0.9587467658447635 0.3239728138677965
v -0.9587467642434608 0.3795904767236631
v -0.9587467535427271 0.3378749842960133
v -0.958746752443043 0.3656837970376167
v -0.958746748969116 0.3517786388835623
v -0.9587462425847874 0.7138174594165161
v -0.9587455477751166 0.7277612481562953
v -0.9587446413449457 0.7417060419238615
v -0.9587434725550079 0.7556517457070608
v -0.9587419776550917 0.7695982535611433
v -0.9587400758754766 0.7835454480969436
v -0.9587376640138633 0.797493200548269
v -0.9587346090834502 0.8114413719377408
v -0.9587307382086747 0.8253898161040838
v -0.9587258243276087 0.8393383854733522
v -0.9587195645357014 0.853286939841743
v -0.9587118761144461 -0.9380282701983673
v -0.9587115426511802 0.8672353552621321
v -0.9587011512785016 0.8811835198956374
v -0.958687399188314 0.8951312784245443
v -0.9586684973449539 0.9090783498028432
v -0.9586411523519696 0.9230242093369199
v -0.958638898783886 -0.9517790328782265
v -0.9585927116378709 0.9369600615237402
v -0.95851018248613 -0.965505987379475
v -0.9584921795096016 0.9508788170736332
v -0.9583249391067158 -0.9792472223596933
v -0.958279195887182 0.9647993540954212
v -0.9581155018931076 -0.9930582930083456
v -0.9578626953537449 0.9929798395705104
v -0.957767842861042 0.9788602853947678
v -0.954726070287836 -0.8480993504765784
v -0.954725882685077 -0.8342445645193738
v -0.95472532824501 -0.8619504639076234
v -0.9547251336463717 -0.8203871290444654
v -0.9547240559848162 -0.8065277837216153
v -0.9547230629163178 -0.8757964717630803
v -0.9547227982816109 -0.7926670685407134
v -0.9547214555799578 -0.7788053805137217
v -0.9547200884177257 -0.7649430129184744
v -0.954718734902409 -0.7510801829577436
v -0.954718281477103 -0.8896353314254627
v -0.9547174184907697 -0.7372170515478031
v -0.9547161530522813 -0.7233537376472924
v -0.954714946188201 -0.7094903287342604
v -0.954713801418492 -0.6956268885290662
v -0.9547127196279867 -0.681763462726857
v -0.9547117000247204 -0.6679000832791069
v -0.9547107407753329 -0.6540367716097911
v -0.9547098394258123 -0.6401735410442234
v -0.9547092173674113 -0.9034640662511012
v -0.9547089931791299 -0.6263103986524116
v -0.954708199077283 -0.6124473466543494
v -0.9547074541194563 -0.5985843834955104
v -0.954706755337528 -0.5847215046725137
v -0.9547060998431641 -0.5708587033683998
v -0.9547054848560814 -0.55699597094196
v -0.9547049077199069 -0.5431332973045745
v -0.9547043659099481 -0.5292706712098917
v -0.9547038570357563 -0.5154080804756556
v -0.9547033788403961 -0.5015455121524846
v -0.9547029291976815 -0.4876829526510227
v -0.9547025061081976 -0.4738203878363311
v -0.9547021076946371 -0.4599578030964455
v -0.9547017321967792 -0.446095183390546
v -0.9547013779663192 -0.4322325132810459
v -0.9547010434616691 -0.4183697769530311
v -0.9547007272428036 -0.4045069582237934
v -0.9547004279661909 -0.3906440405446742
v -0.9547001443798351 -0.3767810069970102
v -0.9546998753184429 -0.3629178402836429
v -0.9546996196987246 -0.3490545227171897
v -0.9546993765148417 -0.3351910362060637
v -0.9546991448340042 -0.3213273622390559
v -0.9546989237922313 -0.3074634818691613
v -0.9546987125902799 -0.293599375697214
v -0.9546985104897513 -0.2797350238558086
v -0.9546983168093827 -0.2658704059939087
v -0.9546981309215312 -0.2520055012624857
v -0.9546979522488536 -0.2381402883014764
v -0.9546977802611875 -0.2242747452283116
v -0.9546976144726357 -0.2104088496282305
v -0.9546974544388526 -0.1965425785465695
v -0.9546972997545329 -0.1826759084831896
v -0.9546971500511017 -0.168808815389187
v -0.9546970049945964 -0.1549412746660156
v -0.9546968642837426 -0.1410732611671345
v -0.9546967276482117 -0.1272047492022819
v -0.9546965948470568 -0.1133357125444653
v -0.9546964656673188 -0.09946612443974791
v -0.9546963399227941 -0.08559595761990002
v -0.9546962174529566 -0.07172518431797686
v -0.9546960981220255 -0.05785377628687309
v -0.9546959818181713 -0.04398170482089613
v -0.9546958684528508 -0.03010894078038998
v -0.9546957721730376 0.6232142164182998
v -0.9546957579602643 -0.01623545461943184
v -0.9546957570232489 0.6371497542493361
v -0.9546957453815222 0.6092801287759292
v -0.9546956878249927 0.6510867051552851
v -0.9546956867058237 0.5953475235168707
v -0.9546956502969245 -0.002361216416613901
v -0.9546956044942766 0.5814164282941943
v -0.9546955499951227 0.6650250266791159
v -0.9546955454413334 0.01151380409109005
v -0.9546955056627627 0.5674868665555887
v -0.954695443393754 0.02538963747138098
v -0.9546953959208394 0.5535588578433261
v -0.9546953441760714 0.03926631455663718
v -0.9546953259372779 0.6789646705446915
v -0.9546952799586688 0.5396324180626642
v -0.9546952478317331 0.05314386640089537
v -0.9546951616030164 0.5257075597228484
v -0.9546951544257593 0.06702232423385553
v -0.9546950640448105 0.08090171941196754
v -0.9546950439485582 0.5117842921543798
v -0.9546949943574135 0.6929055821255755
v -0.9546949767973013 0.0947820833666685
v -0.9546949294692328 0.4978626217057461
v -0.9546948928135441 0.1086634475498529
v -0.9546948201132649 0.4839425519224072
v -0.9546948122459069 0.1225458433766677
v -0.9546947352689605 0.1364293021657378
v -0.9546947173846519 0.4700240837104745
v -0.954694662079594 0.1503138550769336
v -0.9546946224132959 0.4561072154872086
v -0.9546945928970617 0.1641995330468043
v -0.9546945360155008 0.4421919433202002
v -0.9546945293834176 0.706847699857923
v -0.9546945279629321 0.1780863667218052
v -0.9546944675408852 0.1919743863894528
v -0.9546944587462121 0.4282782610568674
v -0.9546944119163113 0.2058636219075443
v -0.9546943909441199 0.4143661604456966
v -0.9546943613956443 0.2197541026315754
v -0.954694332770557 0.4004556312504778
v -0.9546943163053532 0.2336458573404875
v -0.9546942842429706 0.3865466613586225
v -0.9546942769905041 0.2475389141608682
v -0.954694245263635 0.3726392368845044
v -0.9546942438127886 0.2614333004897111
v -0.9546942171478953 0.2753290429158299
v -0.9546942156441907 0.3587333422686337
v -0.9546941973820885 0.2892261671399902
v -0.9546941951265137 0.3448289603733506
v -0.9546941849078301 0.3031246978938004
v -0.9546941834003714 0.330926072575614
v -0.9546941801182667 0.3170246588573584
v -0.954693899422781 0.7207909546033838
v -0.9546930656686365 0.7347352689801198
v -0.9546924878849273 -0.9172782999637237
v -0.9546919801323068 0.7486805567016716
v -0.9546905830366609 0.7626267220001351
v -0.954688799344297 0.7765736592693664
v -0.954686534108877 0.7905212531529222
v -0.954683666205544 0.8044693794181613
v -0.9546800397575257 0.8184179070625609
v -0.9546754520498494 0.8323667020311577
v -0.9546696353509306 0.8463156321895328
v -0.9546622261601758 0.860264570455646
v -0.9546613537889164 -0.9310720239895774
v -0.9546527040823581 0.8742133851736802
v -0.9546402508119894 0.8881618889050402
v -0.9546234391231215 0.9021097281027485
v -0.9546038451866294 -0.9448402264372767
v -0.9545995868440764 0.9160561058989509
v -0.9545605490768286 0.9299959279334317
v -0.9545049152109657 -0.9585874468010129
v -0.9544869271353358 0.9439236487339887
v -0.9543582655070554 -0.9723377760455414
v -0.9543417162820699 0.9578457698704307
v -0.9541825165084139 -0.9861308654631917
v -0.9540592259187635 0.971812370815573
v -0.9540333843018789 -0.999999999908429
v -0.9538426763827544 0.9859394873837672
v -0.9538223367734823 0.9999999999120202
v -0.9507295148738046 -0.8272826090620511
v -0.9507292169761609 -0.8411357828484471
v -0.9507291820777171 -0.8134268557768495
v -0.9507284549719744 -0.7995691866512089
v -0.9507279261046847 -0.8549854826915653
v -0.9507274892527742 -0.7857100976067871
v -0.9507263879644936 -0.7718499612195993
v -0.9507252193593302 -0.7579890584657412
v -0.950725078135202 -0.8688304921435872
v -0.9507240284945401 -0.7441276017343932
v -0.9507228448648938 -0.730265751697624
v -0.9507216874750288 -0.7164036297886518
v -0.950720568236461 -0.7025413275003476
v -0.9507197701097055 -0.8826691374062132
v -0.9507194942572139 -0.6886789133583019
v -0.9507184693934623 -0.674816438179824
v -0.9507174953059159 -0.6609539390613524
v -0.9507165721818102 -0.6470914424171914
v -0.9507156992299023 -0.6332289663066666
v -0.9507148750206474 -0.6193665222246313
v -0.9507140977203394 -0.6055041164849833
v -0.9507133652523799 -0.5916417512937602
v -0.950712675408306 -0.577779425584107
v -0.9507120259241011 -0.5639171356675409
v -0.9507114145324611 -0.5500548757427308
v -0.9507108389983735 -0.5361926382931791
v -0.950710488296303 -0.8964990832378076
v -0.9507102971430981 -0.5223304143978582
v -0.9507097868600587 -0.5084681939733345
v -0.950709306125084 -0.4946059659617474
v -0.950708853002677 -0.4807437184758446
v -0.9507084256494818 -0.4668814389098631
v -0.9507080223157544 -0.4530191140231865
v -0.9507076413454006 -0.4391567300022853
v -0.950707281174976 -0.4252942725053325
v -0.9507069403319243 -0.4114317266930271
v -0.9507066174322545 -0.397569077248474
v -0.9507063111778085 -0.3837063083884387
v -0.950706020353225 -0.3698434038678658
v -0.9507057438226908 -0.3559803469792156
v -0.9507054805265479 -0.3421171205478959
v -0.9507052294778169 -0.3282537069248528
v -0.9507049897586847 -0.3143900879772011
v -0.9507047605169995 -0.3005262450776339
v -0.9507045409628107 -0.28666215909323
v -0.9507043303649835 -0.2727978103741848
v -0.9507041280479159 -0.2589331787429052
v -0.9507039333883818 -0.2450682434838493
v -0.9507037458125148 -0.2312029833344329
v -0.9507035647929506 -0.2173373764772831
v -0.9507033898461372 -0.2034714005340803
v -0.9507032205298194 -0.1896050325611993
v -0.9507030564407036 -0.1757382490473337
v -0.9507028972123057 -0.1618710259132676
v -0.9507027425129785 -0.1480033385139362
v -0.9507025920441197 -0.1341351616429051
v -0.9507024455385555 -0.1202664695393784
v -0.9507023027590956 -0.1063972358978391
v -0.9507021634972522 -0.09252743388040618
v -0.9507020275721186 -0.07865703613198885
v -0.9507018948293989 -0.06478601479830136
v -0.9507017651405819 -0.05091434154679594
v -0.9507016384022515 -0.03704198759055748
v -0.9507015145355268 -0.02316892371519521
v -0.9507013934856215 -0.009295120308754706
v -0.9507012752215187 0.004579452605338091
v -0.9507011706210713 0.6301837062068117
v -0.9507011683107013 0.616248916863574
v -0.9507011597357485 0.01845482533229965
v -0.9507011265653947 0.6023155951484932
v -0.9507011216024476 0.6441199290564434
v -0.9507010552726064 0.5883837705708864
v -0.9507010470442642 0.03233102846698965
v -0.9507010069520778 0.6580575463082033
v -0.9507009626383367 0.5744534683605371
v -0.9507009371864038 0.0462080928519138
v -0.9507008554527813 0.5605247097670603
v -0.9507008302249308 0.06008604953226354
v -0.9507008094561474 0.6719965134650642
v -0.9507007393095629 0.5465975123293818
v -0.9507007262461411 0.07396492970804167
v -0.9507006253600223 0.08784476468333463
v -0.9507006187883899 0.5326718901188161
v -0.9507005277004548 0.1017255858128049
v -0.9507005083558577 0.6859367801851153
v -0.9507004976085821 0.5187478539589557
v -0.9507004334254318 0.1156074244454884
v -0.9507003787591155 0.5048254116252688
v -0.9507003427172818 0.1294903118659948
v -0.9507002646095072 0.4909045680269965
v -0.9507002557828663 0.1433742792332176
v -0.9507001728537211 0.1572593575166715
v -0.950700157004864 0.4769853253736531
v -0.9507000941861062 0.1711455774305817
v -0.9507000785399178 0.6998782897888358
v -0.9507000573476869 0.4630676833281795
v -0.9507000200609195 0.1850329693658583
v -0.9506999666684653 0.4491516391485598
v -0.9506999507834191 0.198921563320088
v -0.9506998866826921 0.2128113888256829
v -0.9506998856866861 0.4352371878195109
v -0.9506998281107928 0.2267024748763177
v -0.9506998148635698 0.4213243221756686
v -0.9506997754414603 0.2405948498517864
v -0.9506997544476206 0.4074130330175196
v -0.9506997290683121 0.2544885414413941
v -0.950699704513894 0.3935033092211868
v -0.9506996894023878 0.2683835765659896
v -0.9506996649977553 0.379595137843025
v -0.9506996568689046 0.2822799812987206
v -0.9506996357237983 0.3656885042198617
v -0.9506996319030578 0.2961777807845692
v -0.9506996164305074 0.3517833920655968
v -0.9506996149446839 0.3100769991586916
v -0.9506996067911789 0.3378797835647627
v -0.9506996064315706 0.3239776594635482
v -0.9506994895068815 0.7138209787325279
v -0.9506987040211131 0.7277647760643889
v -0.9506976763595381 0.7417096028961241
v -0.9506963500101286 0.7556553719493865
v -0.9506946546329312 0.7696019872763602
v -0.950694544731749 -0.9103170657535589
v -0.9506925020221002 0.783549344308762
v -0.9506897806933372 0.7974973304502216
v -0.9506863485134923 0.8114458264500205
v -0.9506820223409495 0.8253947086425684
v -0.9506765625339626 0.8393438514217609
v -0.9506696472063282 0.8532931270818996
v -0.9506670113943738 -0.9241188263294762
v -0.9506608229899854 0.8672423943175035
v -0.9506493976826956 0.8811914539619689
v -0.9506342041529495 0.8951399444859042
v -0.9506194995936359 -0.9379006596649587
v -0.9506130733109218 0.9090870793431792
v -0.9505804523149074 0.9230297416650723
v -0.9505408517663095 -0.9516645858604186
v -0.950523712146631 0.9369638671669989
v -0.9504234557279169 -0.9654256710719861
v -0.9504191473773009 0.9508910661718813
v -0.950275358665599 -0.9792124342992659
v -0.9502308509434269 0.9648344668299301
v -0.9501264283598974 -0.9930545882963641
v -0.9498937067900882 0.9788772413915627
v -0.9498822346681512 0.9929714403840143
v -0.946695331306512 -0.8064683287313122
v -0.9466953184579063 -0.8203227077102114
v -0.9466949095011195 -0.7926120654540856
v -0.94669464104274 -0.8341746125123574
v -0.9466942085410147 -0.7787543679996748
v -0.94669333420869 -0.764895581130702
v -0.9466929560725696 -0.8480232664688075
v -0.9466923586960445 -0.7510359696517726
v -0.9466913313034043 -0.7371757373304113
v -0.9466902856209478 -0.7233150410945517
v -0.9466897450014207 -0.8618676411662559
v -0.9466892443932169 -0.7094540017496744
v -0.9466882228397538 -0.6955927121101751
v -0.9466872309374413 -0.6817312431974503
v -0.9466862749990348 -0.6678696489853408
v -0.9466853587712829 -0.6540079700494148
v -0.9466844842030226 -0.6401462363856898
v -0.9466842072293166 -0.8757063657278237
v -0.9466836519852228 -0.6262844695973403
v -0.9466828619325549 -0.6124226845982406
v -0.9466821132542725 -0.5985608909453128
v -0.9466814047473797 -0.584699093884238
v -0.9466807349349829 -0.5708372951726705
v -0.9466801021657908 -0.5569754937298607
v -0.9466795046859379 -0.5431136861501611
v -0.946678940690996 -0.5292518671092892
v -0.9466784083637156 -0.5153900296857118
v -0.9466779059014242 -0.501528165614569
v -0.9466774315358714 -0.4876662654877774
v -0.9466769835475076 -0.4738043189110535
v -0.9466765602756251 -0.4599423146263624
v -0.9466761601253834 -0.446080240606564
v -0.9466757815724706 -0.4322180841276824
v -0.9466754231659468 -0.4183558318231639
v -0.9466750835296763 -0.4044934697236612
v -0.9466750635999334 -0.8895376007882478
v -0.9466747613626613 -0.3906309832852217
v -0.9466744554385133 -0.376768357408233
v -0.9466741646042504 -0.3629055764490626
v -0.9466738877785713 -0.3490426242259901
v -0.9466736239497315 -0.3351794840207563
v -0.9466733721731221 -0.3213161385768374
v -0.9466731315686395 -0.3074525700953657
v -0.9466729013179195 -0.2935887602294766
v -0.946672680661496 -0.2797246900777356
v -0.9466724688959394 -0.2658603401772034
v -0.946672265371016 -0.2519956904966095
v -0.9466720694869076 -0.2381307204300421
v -0.9466718806915192 -0.2242654087915016
v -0.9466716984778996 -0.2103997338106181
v -0.9466715223817934 -0.1965336731297948
v -0.9466713519793375 -0.1826672038030067
v -0.9466711868849138 -0.168800302296454
v -0.946671026749162 -0.1549329444912461
v -0.9466708712571572 -0.1410651056882758
v -0.9466707201267531 -0.1271967606154173
v -0.9466705731070891 -0.1133278834371736
v -0.9466704299772584 -0.09945844776688113
v -0.9466702905451333 -0.08558842668156581
v -0.9466701546463425 -0.07171779273953244
v -0.9466700221433939 -0.05784651800076015
v -0.9466698929249379 -0.04397457405016108
v -0.9466698723220607 0.6232181416463776
v -0.9466698629530381 0.637153622796596
v -0.9466698335666037 0.6092841125343685
v -0.9466697915885151 0.6510905199474587
v -0.9466697669051625 -0.03010193202374978
v -0.9466697582386423 0.5953515668271748
v -0.9466696559476803 0.5814205315465918
v -0.9466696440233152 -0.01622856263776001
v -0.9466696415721194 0.66502879203252
v -0.9466695346679248 0.5674910296657845
v -0.9466695242433427 -0.00235443622073161
v -0.9466694075536416 0.01152047725141964
v -0.9466694009913523 0.55356308037793
v -0.9466693928789959 0.6789683925663
v -0.9466692939669121 0.02539620811735135
v -0.9466692603381985 0.5396366993399631
v -0.9466691835201068 0.03927278698927367
v -0.9466691171335978 0.5257118988940549
v -0.9466690762744615 0.05315024470898726
v -0.9466690213796628 0.6929092692239767
v -0.9466689749570092 0.5117886882693286
v -0.9466689723156044 0.06702861230101581
v -0.9466688717537245 0.08090792092288714
v -0.9466688366694981 0.4978670737661271
v -0.9466687747237892 0.09478820181262694
v -0.9466687045227753 0.4839470589249593
v -0.9466686813857936 0.1086694862335416
v -0.946668591925022 0.1225518054163813
v -0.9466685802530184 0.4700286446820438
v -0.9466685065522945 0.136435190498983
v -0.9466684979024532 0.706851363397489
v -0.9466684651618544 0.4561118295131883
v -0.946668425504174 0.150319672463505
v -0.9466683601863877 0.4421966095675644
v -0.9466683490430921 0.1642052820713745
v -0.9466682774573569 0.1780920497960747
v -0.9466682659597909 0.4282829787927727
v -0.946668211060985 0.1919800057539067
v -0.94666818286371 0.4143709290524445
v -0.9466681501932981 0.2058691796328611
v -0.9466681110735157 0.4004604502374852
v -0.9466680952182093 0.2197596006197372
v -0.946668050597285 0.3865515303719311
v -0.9466680465231082 0.2336512973256408
v -0.9466680045172448 0.2475442977099882
v -0.9466680013092658 0.3726441557142712
v -0.9466679696294842 0.261438629003129
v -0.9466679629784904 0.3587383108549683
v -0.9466679423052969 0.2753343176276838
v -0.9466679352931167 0.3448339788108079
v -0.9466679230028155 0.2892313891186734
v -0.9466679178810223 0.3309311411165999
v -0.9466679121877737 0.303129868042482
v -0.9466679103271143 0.3170297779146696
v -0.9466677870296687 0.7207946097421533
v -0.9466668455403255 0.7347389357399744
v -0.9466656203819667 0.7486842613242233
v -0.9466640460115444 0.762630498635768
v -0.9466620408830958 0.7765775520131767
v -0.9466601768907209 -0.9033588926867627
v -0.9466595027602586 0.7905253183435931
v -0.94665630235015 0.8044736878788471
v -0.9466522743735074 0.8184225454364361
v -0.9466472042839545 0.8323717712662985
v -0.9466408065662925 0.8463212390916962
v -0.9466358813179828 -0.9171671880004848
v -0.9466326846543942 0.8602708045307509
v -0.9466222477438913 0.874220268133942
v -0.9466085312484458 0.888169287907638
v -0.9465962030101653 -0.9309597847053341
v -0.9465897937679494 0.9021171693317771
v -0.9465621041443971 0.9160618866783525
v -0.9465330198093344 -0.9447374672775141
v -0.9465169570107925 0.9300005477909168
v -0.9464392929852038 -0.9585095763428331
v -0.9464385135246568 0.9439329275107977
v -0.9463166657820292 -0.9722962044528289
v -0.9463027217735094 0.9578704964037295
v -0.9461837866247492 -0.9861214488208051
v -0.9460803367234757 -0.9999999999084546
v -0.9460789931812669 0.9718514877408114
v -0.9459032650943592 0.985936239411966
v -0.9458658792541547 0.9999999999120444
v -0.9426855162301878 -0.7995117709469278
v -0.9426853827645749 -0.7856566579726317
v -0.9426851832742531 -0.8133650600826899
v -0.9426849362183171 -0.7718001256194367
v -0.9426842834493868 -0.7579424891135285
v -0.9426841624829945 -0.8272160052860084
v -0.942683499258768 -0.744083994571168
v -0.9426826361567933 -0.7302248343921668
v -0.9426821314786329 -0.841063936095533
v -0.9426817310420218 -0.7163651590738356
v -0.9426808098072816 -0.7025050863045047
v -0.9426798905400744 -0.6886447079829787
v -0.9426789857618182 -0.6747840956530328
v -0.9426786155487349 -0.8549079859835188
v -0.942678104005002 -0.6609233047243226
v -0.9426772509311739 -0.6470623777620991
v -0.9426764301284545 -0.6332013470605808
v -0.9426756436839957 -0.6193402366635059
v -0.942674892597451 -0.6054790639564479
v -0.9426741770814729 -0.5916178409260152
v -0.9426734967814701 -0.5777565751587566
v -0.942672904202616 -0.8687470325375208
v -0.9426728509373201 -0.5638952706357494
v -0.9426722385031095 -0.5500339283660713
v -0.9426716582363288 -0.5361725468926517
v -0.9426711087646884 -0.5223111226965949
v -0.9426705886364216 -0.5084496505204025
v -0.9426700963583011 -0.4945881236261627
v -0.942669630424435 -0.4807265340014114
v -0.9426691893380783 -0.466864872522766
v -0.942668771628099 -0.453003129085398
v -0.942668375861311 -0.4391412927048254
v -0.9426680006515807 -0.4252793515962593
v -0.9426676446663935 -0.4114172932357473
v -0.9426673066314012 -0.3975551044065792
v -0.9426669853333619 -0.3836927712337938
v -0.9426666796217913 -0.3698302792091216
v -0.9426663884095854 -0.3559676132083009
v -0.9426661106728252 -0.3421047575023681
v -0.942665845449936 -0.3282416957642665
v -0.942665591840347 -0.3143784110718947
v -0.9426653490027734 -0.3005148859085356
v -0.9426651161532221 -0.2866511021614678
v -0.9426648925628079 -0.2727870411194296
v -0.9426646775554539 -0.2589226834695153
v -0.9426644705055348 -0.2450580092939913
v -0.9426642708355154 -0.2311929980674589
v -0.9426640780136244 -0.2173276286547238
v -0.9426639071323033 -0.8825796217331876
v -0.942663891551597 -0.203461879309692
v -0.9426637110025118 -0.1895957276755657
v -0.9426635359587437 -0.1757291507865809
v -0.9426633660500467 -0.1618621250714987
v -0.9426632009417768 -0.1479946263590376
v -0.9426630403332628 -0.1341266298854117
v -0.9426628839563274 -0.1202581103041216
v -0.9426627315739621 -0.1063890416981277
v -0.9426625829791512 -0.09251939759451902
v -0.9426624379938463 -0.07864915098177903
v -0.9426622964680854 -0.06477827432973297
v -0.9426621582792514 -0.05090673961225228
v -0.9426620233314674 -0.03703451833277527
v -0.9426620188983084 0.6301877762198118
v -0.9426620013364939 0.6162530487994449
v -0.9426619784255432 0.6441239392700108
v -0.9426619391703935 0.6023197902281295
v -0.9426618915551194 -0.02316158155269363
v -0.9426618638146118 0.658061500014536
v -0.9426618435919215 0.5883880293246984
v -0.9426617629065006 -0.009287899922640376
v -0.9426617239089075 0.5744577907979329
v -0.9426616557495348 0.6720004154603146
v -0.9426616373675745 0.004586556283297536
v -0.9426615878365465 0.5605290955123574
v -0.9426615149458417 0.01846181713043156
v -0.9426614417394468 0.5466019607311411
v -0.9426613956743102 0.03233791298339065
v -0.9426613310273414 0.6859406371923519
v -0.9426612908344616 0.5326764003380431
v -0.942661279611555 0.04621487446312363
v -0.942661166841859 0.06009273240101341
v -0.9426611393620598 0.5187524250404121
v -0.9426610574754239 0.0739715177901451
v -0.9426609907321606 0.5048300425552191
v -0.9426609516486374 0.08785126173378414
v -0.9426608617062996 0.699882110992161
v -0.9426608495243793 0.1017319953911331
v -0.9426608476489942 0.4909092577800063
v -0.9426607512923514 0.115613749920449
v -0.9426607122185132 0.4769900729505143
v -0.9426606571694011 0.1294965564196138
v -0.9426605860411227 0.4630724877866081
v -0.9426605673998182 0.1433804458642649
v -0.942660482255564 0.157265449043599
v -0.9426604702919134 0.4491564996279945
v -0.942660402036393 0.1711515964939749
v -0.9426603657901534 0.4352421035610775
v -0.9426603270698186 0.1850389184304437
v -0.9426602730594674 0.4213292925381777
v -0.9426602577108575 0.1989274446763455
v -0.9426602140213546 0.7138247764505242
v -0.9426601943414818 0.2128172045911054
v -0.9426601923798903 0.4074180574902085
v -0.9426601373696923 0.2267082269963678
v -0.9426601238327946 0.393508387433787
v -0.9426600872281071 0.2406005401005996
v -0.9426600673395492 0.3796002695736395
v -0.9426600443719468 0.2544941714222834
v -0.9426600226946549 0.3656936894010529
v -0.9426600092762745 0.2683891477118098
v -0.9426599895940122 0.3517886307890216
v -0.9426599824323252 0.2822854948721581
v -0.9426599676589088 0.3378850760846365
v -0.9426599643427415 0.2961832378784299
v -0.9426599564562488 0.3239830061991763
v -0.9426599555154938 0.3100824006962709
v -0.9426593469923257 0.7277685665947919
v -0.9426582106245391 0.7417134075633253
v -0.9426567435651073 0.7556592183756274
v -0.9426548700238628 0.7696059108627631
v -0.9426524956803604 0.7835533898262749
v -0.9426498945064532 -0.8964038941174896
v -0.9426495021395643 0.7975015534492723
v -0.9426457391736924 0.811450293799571
v -0.9426410132521762 0.8253994967258625
v -0.9426350690938493 0.839349039079722
v -0.9426280636665918 -0.910217634246335
v -0.9426275566409832 0.8532987780748641
v -0.9426179654527167 0.8672485213476744
v -0.9426054871753278 0.8811979580163981
v -0.9425940382291553 -0.9240188819263065
v -0.9425887130115292 0.8951465033049447
v -0.9425647547241786 0.9090927753606988
v -0.9425418733324812 -0.9378078548381915
v -0.9425276927284226 0.9230347175146987
v -0.9424666619210932 0.9369715082279899
v -0.9424657465965851 -0.9515903296492373
v -0.9423650321650427 0.9509088341943011
v -0.9423644376095255 -0.96538013118788
v -0.9422479752852408 -0.9791963353293717
v -0.9422029413883688 0.9648674195292819
v -0.9421406296385163 -0.993054514022674
v -0.9419669535147045 0.9788975719426093
v -0.9419127005642143 0.9929708041861126
v -0.9386602889625828 -0.7787027055615583
v -0.9386601723195704 -0.7925568732375141
v -0.938660070129144 -0.7648471531333791
v -0.9386596210688414 -0.7509905015258329
v -0.9386595723163872 -0.8064092955407629
v -0.9386590170676631 -0.7371329770571541
v -0.9386583121904513 -0.7232747591948578
v -0.9386582798743041 -0.8202595167393461
v -0.9386575453656776 -0.7094159902883385
v -0.9386567446528811 -0.6955567832041677
v -0.9386559971463326 -0.834106960629958
v -0.9386559302568221 -0.6816972273195055
v -0.938655116670978 -0.6678373932328281
v -0.9386543142121117 -0.6539773364737765
v -0.9386535301262349 -0.6401171004321086
v -0.9386527693910164 -0.6262567186767761
v -0.938652295761582 -0.8479508988651776
v -0.9386520353018719 -0.6123962167977418
v -0.9386513299029657 -0.5985356138732498
v -0.9386506543063429 -0.5846749236421687
v -0.9386500089298648 -0.5708141554432273
v -0.9386493936758395 -0.5569533149692832
v -0.9386488080660498 -0.5430924048742405
v -0.9386482513445007 -0.5292314252621144
v -0.9386477225560932 -0.5153703740814801
v -0.9386472206071984 -0.5015092474436775
v -0.9386467443125143 -0.4876480398793707
v -0.9386465517449529 -0.8617904124311542
v -0.9386462924314232 -0.473786744545115
v -0.938645863696249 -0.4599253533892767
v -0.938645456834197 -0.4460638572848324
v -0.9386450705843226 -0.4322022461351521
v -0.9386447037105611 -0.4183405089577212
v -0.9386443550116018 -0.4044786339498641
v -0.9386440233282289 -0.3906166085397977
v -0.9386437075486155 -0.3767544194257648
v -0.9386434066119593 -0.3628920526055258
v -0.9386431195107819 -0.3490294933981032
v -0.9386428452921489 -0.3351667264593614
v -0.9386425830580283 -0.3213037357927515
v -0.9386423319649692 -0.3074405047563359
v -0.9386420912232506 -0.2935770160670387
v -0.9386418600956307 -0.2797132518029238
v -0.9386416378957997 -0.2658491934041791
v -0.9386414239866329 -0.251984821673394
v -0.9386412177783122 -0.2381201167756282
v -0.9386410187263847 -0.2242550582387049
v -0.9386408263298042 -0.210389624954101
v -0.9386406401290003 -0.196523795178761
v -0.9386404597040078 -0.1826575465381187
v -0.9386402846726803 -0.168790856030575
v -0.9386401146890099 -0.1549237000336539
v -0.9386399494415638 -0.1410560543120294
v -0.9386397886520546 -0.1271878940275946
v -0.9386396320740406 -0.1133191937517266
v -0.9386394794917702 -0.09944992747988143
v -0.9386393307191625 -0.0855800686486352
v -0.9386391855989299 -0.0717095901552771
v -0.9386391855871237 0.623222406995628
v -0.9386391850654795 0.637157823000886
v -0.9386391323299628 0.6092884444511412
v -0.9386391152902404 0.6510946574043583
v -0.9386390440018348 -0.05783846438004132
v -0.9386390382136885 0.595355965984633
v -0.9386389577338278 0.6650328703958777
v -0.9386389140077899 0.5814249980497513
v -0.9386389058260822 -0.04396666321105404
v -0.9386387709968391 -0.03009415807205652
v -0.9386387686641298 0.5674955631974169
v -0.9386386901982902 0.6789724170971362
v -0.9386386394658783 -0.01622091995295336
v -0.9386386095927173 0.5535676803162526
v -0.9386385112113398 -0.002346919443220895
v -0.9386384428924566 0.5396413648537507
v -0.9386383862376035 0.01152787323180247
v -0.9386382860418891 0.6929132472278454
v -0.9386382735458461 0.5257166290196176
v -0.9386382645752661 0.02540348817173513
v -0.9386381462812137 0.03927995575908594
v -0.9386381055844906 0.5117934819728693
v -0.938638031438781 0.05315730661432064
v -0.9386379422307035 0.4978719299942667
v -0.9386379201579872 0.06703557154809503
v -0.9386378395064934 -0.8756243482167656
v -0.9386378125758357 0.0809147815106992
v -0.9386377860192797 0.4839519766456473
v -0.938637713202046 0.7068553047677204
v -0.9386377088566612 0.09479496753877439
v -0.9386376389026279 0.470033622917633
v -0.9386376091925087 0.1086761606993752
v -0.9386375138035213 0.1225583920314623
v -0.9386375023417735 0.4561168673671032
v -0.9386374229383081 0.1364416924849252
v -0.9386373773852453 0.4422017062457184
v -0.938637336874263 0.1503260928572425
v -0.9386372647374711 0.4282881336206791
v -0.9386372559177898 0.1642116237279002
v -0.9386371804043897 0.178098315390694
v -0.9386371648180304 0.4143761414887921
v -0.9386371106985476 0.1919861977840489
v -0.9386370778128881 0.400465719884812
v -0.9386370471933492 0.2058753004194941
v -0.9386370037185769 0.386556856984925
v -0.9386369903097418 0.2197656523084287
v -0.9386369423801548 0.3726495392061328
v -0.9386369404953407 0.2336572818873157
v -0.9386369329507459 0.7207985276294681
v -0.9386368982226597 0.2475502169414313
v -0.9386368935236783 0.3587437513022033
v -0.938636863986627 0.2614444845272875
v -0.9386368567838337 0.3448394764567542
v -0.9386368383012265 0.2753401108938321
v -0.9386368317273183 0.3309366963739502
v -0.9386368216950776 0.2892371214025051
v -0.9386368178724858 0.3170353913672054
v -0.9386368147057372 0.3031355404462075
v -0.9386358982963053 0.7347428473659702
v -0.9386345519138176 0.748688188943917
v -0.9386328234392186 0.762634470622262
v -0.9386306258849836 0.7765816039654396
v -0.9386278507973668 0.7905294939685487
v -0.9386247528411853 -0.8894512872548088
v -0.9386243614998703 0.8044780391042021
v -0.9386199831701308 0.8184271306612027
v -0.9386144871275365 0.8323766497067289
v -0.9386075635032703 0.8463264577620808
v -0.9386051209025559 -0.9032696061868242
v -0.9385987690736657 0.860276372981446
v -0.9385874215786025 0.8742261174677006
v -0.9385756798430818 -0.9170778883313534
v -0.9385723749234171 0.8881752058015487
v -0.9385514504832152 0.9021226531405604
v -0.9385320314738181 -0.9308761297981509
v -0.9385204113854757 0.916066983434107
v -0.9384716216633439 0.9300072753326878
v -0.9384695687412024 -0.9446679483752635
v -0.9383932444077201 0.9439462985142455
v -0.9383860790085042 -0.9584627186213817
v -0.9382861583625677 -0.9722749356278206
v -0.9382705306000529 0.957895899912116
v -0.938185713143257 -0.9861188038464198
v -0.9381126987203279 -0.9999999999084582
v -0.9380922547580824 0.9718839392969348
v -0.9379491917108846 0.9859420161391197
v -0.9379035474751213 0.9999999999119951
v -0.9346450389412001 -0.771750253346507
v -0.9346450306767551 -0.757895512476453
v -0.9346447732172289 -0.7440396928314355
v -0.9346446954977046 -0.7856036587807032
v -0.9346443413116697 -0.7301830006246802
v -0.9346438590215328 -0.7994554093904663
v -0.9346437897070944 -0.7163256015259055
v -0.9346431586418873 -0.7024676286050134
v -0.9346424777603395 -0.6886091886817703
v -0.9346423335148929 -0.8133051079664583
v -0.9346417689205683 -0.674750367392616
v -0.9346410482218936 -0.6608912332323134
v -0.9346403274783326 -0.6470318407801426
v -0.9346398452904809 -0.8271522611981208
v -0.9346396152967152 -0.6331722332790375
v -0.9346389178708836 -0.619312444701635
v -0.9346382395707894 -0.605452501409163
v -0.9346375833825235 -0.5915924234866453
v -0.9346369512393333 -0.5777322258201495
v -0.9346363442724123 -0.5638719189678481
v -0.9346360090936779 -0.8409962581314882
v -0.934635763002253 -0.550011509865746
v -0.9346352074856725 -0.5361510024003894
v -0.9346346774295273 -0.5222903978741946
v -0.934634172279213 -0.5084296953838061
v -0.9346336912879185 -0.4945688921277905
v -0.9346332335710648 -0.4807079836567498
v -0.9346327981492397 -0.4668469640763915
v -0.9346323839821233 -0.4529858262120814
v -0.9346319899952875 -0.4391245617418076
v -0.9346316151013239 -0.4252631613032119
v -0.9346312582164135 -0.4114016145793235
v -0.934630918273217 -0.3975399103668146
v -0.9346305942307778 -0.3836780366299329
v -0.9346302850819909 -0.3698159805427333
v -0.9346302772036806 -0.8548363461854893
v -0.9346299898590903 -0.3559537285217937
v -0.9346297076375202 -0.342091266251242
v -0.9346294375384966 -0.3282285787016299
v -0.9346291787305122 -0.3143656501439489
v -0.9346289304299965 -0.3005024641598812
v -0.9346286919013107 -0.2866390036492162
v -0.9346284624562278 -0.2727752508352233
v -0.934628241453022 -0.2589111872686596
v -0.9346280282952768 -0.245046793830992
v -0.9346278224304964 -0.2311820507373362
v -0.9346276233485962 -0.2173169375395468
v -0.9346274305803317 -0.2034514331298342
v -0.9346272436957139 -0.189585515745239
v -0.9346270623024509 -0.1757191629732519
v -0.9346268860444462 -0.1618523517588336
v -0.9346267146003784 -0.1479850584130585
v -0.9346265476823796 -0.1341172586235809
v -0.9346263850348246 -0.1202489274670986
v -0.9346262264332406 -0.1063800394239701
v -0.934626071683343 -0.09251056839512233
v -0.9346259383147292 0.6301921700695153
v -0.9346259206202011 -0.07864048772136867
v -0.9346259068728804 0.6441282647136874
v -0.9346259055856706 0.6162575126718541
v -0.934625823524618 0.602324324933414
v -0.9346257935149919 0.6580657597121786
v -0.934625773107531 -0.06476977020524276
v -0.9346257045254416 0.588392635058188
v -0.9346256290371183 -0.05089838813543709
v -0.9346255770220769 0.6720046134075635
v -0.9346255589152207 0.5744624672952812
v -0.9346254883283671 -0.03702631331392273
v -0.9346253952674126 0.5605338421752324
v -0.9346253509279704 -0.02315351708581011
v -0.9346252319960782 0.6859447790804645
v -0.9346252206635082 0.5466067767291146
v -0.9346252168096982 -0.009279970372000446
v -0.9346250859743001 0.004594356295340917
v -0.9346250409135172 0.532681284691231
v -0.9346249584495121 0.01846949273446794
v -0.9346248607431987 0.5187573766865073
v -0.9346248342901649 0.03234546907288896
v -0.9346247279757572 0.6998862046489053
v -0.9346247135783811 0.04622231570336159
v -0.9346246839541208 0.5048350604038402
v -0.9346245964238565 0.06010006323707051
v -0.9346245135612492 0.490914340756706
v -0.9346244829642085 0.07397874245402387
v -0.9346243733653825 0.08785838425071937
v -0.9346243519117325 0.4769952200323359
v -0.934624267822096 0.101739019585145
v -0.9346242007877622 0.4630776980307225
v -0.9346241665583027 0.1156206794191911
v -0.9346240698276486 0.1295033946585655
v -0.9346240614958043 0.4491617721946562
v -0.9346240283185148 0.7138288323748455
v -0.9346239779138894 0.1433871960903131
v -0.9346239349440553 0.4352474377319199
v -0.9346238911312341 0.1572721143180542
v -0.93462382170964 0.4213346877306779
v -0.9346238098245618 0.1711581796950631
v -0.9346237343694627 0.1850454222553179
v -0.9346237220968248 0.4074235132690119
v -0.9346236651720279 0.1989338716426568
v -0.9346236361873181 0.3935139035194605
v -0.9346236026683106 0.2128235570381781
v -0.9346235638835944 0.379605845849329
v -0.9346235473233571 0.2267145070860221
v -0.9346235049460493 0.3656993259174414
v -0.9346234996296947 0.2406067498176695
v -0.9346234601051372 0.2545003125748803
v -0.9346234590247124 0.3517943277679209
v -0.9346234292897506 0.2683952219313872
v -0.9346234256861606 0.3378908339214922
v -0.9346234077417949 0.2822915036134402
v -0.9346234044362145 0.3239888254647237
v -0.9346233960324294 0.2961891824192736
v -0.9346233947389398 0.3100882821375405
v -0.9346230887737761 0.7277725985939225
v -0.9346218606011814 -0.868671608218004
v -0.9346218556460546 0.7417174334888933
v -0.9346202634042871 0.7556632609273635
v -0.9346182315266122 0.7696099983699841
v -0.9346156602501894 0.7835575568024533
v -0.9346124246636023 0.7975058404999475
v -0.9346096038077505 -0.8825009547344446
v -0.9346083660943109 0.8114547460830789
v -0.9346032786785952 0.8254041595472561
v -0.9345968866149899 0.8393539483526965
v -0.934591796230108 -0.8963231857927842
v -0.9345888023077499 0.8533039427346195
v -0.9345784445848729 0.867253896161719
v -0.9345659548138582 -0.9101372767495487
v -0.9345648713162701 0.8812034066026778
v -0.9345463982110372 0.8951517468450677
v -0.9345287727152669 -0.9239431554859341
v -0.9345199100614502 0.9090978406051555
v -0.9344799205287408 0.9230408454694941
v -0.9344766499002736 -0.9377431428405077
v -0.9344178712474827 0.9369820404529247
v -0.9344072530523501 -0.9515435778614316
v -0.9343227106023614 0.9509283023139665
v -0.9343222978921277 -0.9653551133693727
v -0.934231255250669 -0.9791899129939701
v -0.9341847463167142 0.9648965417461836
v -0.9341527899902352 -0.9930558808074315
v -0.9340108007764967 0.9789174225660169
v -0.9339431194703842 0.9929735579273166
v -0.9306235962281488 -0.750945085053275
v -0.9306235123110219 -0.7370899661752207
v -0.9306234181422315 -0.7647991565774119
v -0.930623239441398 -0.7232339863962158
v -0.9306228795686895 -0.7786519516146857
v -0.9306228320525977 -0.7093772973243939
v -0.9306223308626074 -0.6955200221479442
v -0.9306218470505998 -0.7925031888980277
v -0.9306217664202228 -0.6816622608677674
v -0.930621161686025 -0.6678040945416767
v -0.9306205339225856 -0.6539455887196779
v -0.9306201387226752 -0.8063525238041109
v -0.9306198960876482 -0.6400867962228195
v -0.9306192578677429 -0.6262277593920424
v -0.9306186264502125 -0.6123685119101839
v -0.9306180071038268 -0.5985090802804373
v -0.93061750523565 -0.8201995353842606
v -0.9306174036185063 -0.5846494850281467
v -0.9306168186406966 -0.5707897416794565
v -0.9306162539309669 -0.5569298615596101
v -0.9306157105632521 -0.5430698524451297
v -0.9306151890800012 -0.5292097190972935
v -0.9306146896137654 -0.5153494636989203
v -0.9306142119830445 -0.5014890862121684
v -0.9306137557682317 -0.4876285846716491
v -0.9306136024056852 -0.8340437120906179
v -0.9306133203720401 -0.473767955424433
v -0.9306129050677311 -0.4599071933263635
v -0.9306125090376732 -0.4460462919023616
v -0.9306121314041726 -0.4321852434770169
v -0.9306117712540849 -0.4183240392806427
v -0.9306114276583873 -0.4044626695350739
v -0.9306110996876487 -0.390601123522753
v -0.9306107864241444 -0.3767393896420563
v -0.9306104869712223 -0.3628774554513269
v -0.9306102004604155 -0.3490153077036815
v -0.9306099260567106 -0.335152932374332
v -0.9306096629623094 -0.3212903146818883
v -0.9306094104191703 -0.3074274391048898
v -0.9306091677105661 -0.2935642893946202
v -0.9306089341618593 -0.2797008485851096
v -0.9306087091406632 -0.2658370990010948
v -0.9306084920565321 -0.2519730222646008
v -0.9306082823602969 -0.2381085993007165
v -0.9306080795431487 -0.224243810343058
v -0.9306079514619844 -0.8478844376332669
v -0.9306078831355487 -0.2103786349393506
v -0.9306076927060351 -0.1965130519575045
v -0.9306075078599803 -0.182647039592513
v -0.930607328238344 -0.1687805753744624
v -0.930607153516455 -0.1549136361779084
v -0.9306069834028516 -0.141046198232845
v -0.9306068176382021 -0.1271782371374649
v -0.9306066559943161 -0.1133097278728899
v -0.9306065753064866 0.6371623336621168
v -0.9306065649029753 0.6232269910447746
v -0.9306065098272578 0.6510990964793923
v -0.9306064982732646 -0.09944064482002532
v -0.9306064955515468 0.6092931028302225
v -0.9306063814238029 0.5953606989758877
v -0.9306063482448101 0.6650372407905821
v -0.9306063443066095 -0.0855709617786798
v -0.9306062343559128 0.5814298054387671
v -0.9306061939547537 -0.07170065198906822
v -0.9306060664089224 0.6789767231192039
v -0.9306060642022129 0.5675004444060789
v -0.9306060471064074 -0.05782968815580447
v -0.9306059036781756 -0.04395804247447294
v -0.9306058791301767 0.5535726345110166
v -0.9306057636142644 -0.03008568666085254
v -0.9306056858686156 0.5396463910337631
v -0.9306056354380936 0.6929174949467141
v -0.9306056268862993 -0.01621259198285434
v -0.9306054934932598 -0.002338729295217449
v -0.9306054899181962 0.5257217260883744
v -0.9306053634615182 0.01153593092300599
v -0.9306052957312402 0.5117986487964106
v -0.9306052368449792 0.02541141852815892
v -0.9306051137253152 0.03928776366887957
v -0.9306051068662033 0.4978771654483448
v -0.9306050207127702 0.7068595024445342
v -0.9306049942122857 0.05316499674020519
v -0.9306049261210197 0.4839572796538492
v -0.9306048784441319 0.06704314833490639
v -0.9306047665880341 0.0809222491920934
v -0.9306047556485972 0.4700389924820716
v -0.9306046588406162 0.09480233014314886
v -0.9306045970570752 0.4561223025929967
v -0.9306045554284765 0.1086834220550576
v -0.9306044566087256 0.1225655557712151
v -0.9306044514969385 0.442207206360945
v -0.9306043626694961 0.13644876204981
v -0.9306043197367005 0.428293697991198
v -0.9306042739303932 0.150333071499888
v -0.930604202228576 0.4143817696306716
v -0.9306041907428405 0.1642185145152145
v -0.9306041805988703 0.7208026862203831
v -0.9306041134902642 0.1781051212060616
v -0.9306040991653431 0.4004714114734795
v -0.9306040425880561 0.1919929213290522
v -0.9306040105294302 0.3865626118621504
v -0.9306039784832305 0.2058819442151998
v -0.9306039361351205 0.3726553573851745
v -0.9306039216536828 0.219772218696281
v -0.9306038756646772 0.3587496329714771
v -0.9306038726069394 0.2336637730296793
v -0.9306038318782623 0.247556634821831
v -0.9306038286990943 0.3448454219823262
v -0.9306038000279551 0.2614508309503967
v -0.9306037947441161 0.3309427063011102
v -0.9306037776376909 0.2753463874852645
v -0.9306037732520986 0.3170414664213367
v -0.9306037653056515 0.2892433296084757
v -0.9306037636402404 0.3031416815331347
v -0.9306030648131186 0.7347469810911037
v -0.9306016123053503 0.7486923158908414
v -0.9305998801375259 -0.8617209808531644
v -0.9305997484741307 0.7626386133067656
v -0.9305973814291842 0.7765857896857112
v -0.9305943968196585 0.7905337546342636
v -0.9305906503547577 0.8044824099616673
v -0.9305884341688174 -0.8755525010830795
v -0.9305859563152517 0.8184316469390981
v -0.9305800685724359 0.8323813397224546
v -0.930572646821319 0.8463313308108147
v -0.9305722505705827 -0.8893781055473214
v -0.9305631929445699 0.8602814016400413
v -0.9305509258384869 0.8742312172434367
v -0.9305494134017124 -0.9031970532233882
v -0.9305345184398479 0.8881802238068547
v -0.9305174054266221 -0.917009268535806
v -0.9305116270745266 0.9021276214562116
v -0.9304782278941529 0.9160726962989921
v -0.9304734151814842 -0.9308162896280173
v -0.9304280364825667 0.930015971243029
v -0.9304153038892883 -0.9446224385913213
v -0.9303526732659485 0.9439614713927981
v -0.9303433683126345 -0.9584353954894715
v -0.9302628855455123 -0.9722649716392544
v -0.9302437604295721 0.9579198063101451
v -0.930186605223977 -0.9861193644054134
v -0.9301340468378052 -0.9999999999084525
v -0.9301001664845707 0.9719107611976217
v -0.9299828880623633 0.9859510007839629
v -0.9299350446587845 0.9999999999119095
v -0.9266062717427236 -0.730141324321713
v -0.9266061967454718 -0.7439958601591429
v -0.9266061468368476 -0.716285947993957
v -0.9266058755411178 -0.7024298688528651
v -0.9266058511295189 -0.7578493880681912
v -0.9266054985107507 -0.6885731999637505
v -0.9266051410266636 -0.7717017047107892
v -0.9266050467312053 -0.6747160340543071
v -0.9266045438710808 -0.6608584470386347
v -0.9266040080286608 -0.6470005009114876
v -0.9266039412249034 -0.7855525636485584
v -0.9266034530363094 -0.6331422461205297
v -0.9266028894408691 -0.6192837235094003
v -0.9266023252453938 -0.6054249659095258
v -0.9266020838359591 -0.799401667110936
v -0.9266017664741018 -0.5915659994451172
v -0.9266012176056345 -0.5777068446041372
v -0.9266006819076125 -0.5638475171182256
v -0.9266001616967444 -0.5499880286865035
v -0.9265996585424144 -0.5361283875715853
v -0.9265993425330373 -0.8132486569771444
v -0.9265991734270546 -0.5222685990907798
v -0.9265987068732341 -0.5084086660211553
v -0.9265982590449215 -0.4945485889336554
v -0.9265978298285468 -0.4806883664686623
v -0.9265974188981335 -0.4668279955631376
v -0.9265970257677811 -0.4529674716376593
v -0.9265966498340081 -0.4391067887501997
v -0.9265962904099253 -0.4252459397222995
v -0.9265959467527715 -0.4113849162423265
v -0.9265956180860357 -0.3975237089497192
v -0.9265954104937169 -0.8270931056652169
v -0.9265953036171398 -0.3836623075034716
v -0.9265950025514682 -0.3698007006375882
v -0.9265947141033943 -0.3559388762058016
v -0.9265944375048289 -0.342076821217486
v -0.9265941720117333 -0.3282145218664046
v -0.9265939169089634 -0.3143519635536769
v -0.9265936715137556 -0.3004891309061498
v -0.926593435178109 -0.286626007791181
v -0.926593207290289 -0.2727625773287012
v -0.9265929872756304 -0.2588988219012959
v -0.9265927745967976 -0.2450347231629526
v -0.9265925687536318 -0.2311702620470248
v -0.9265923692826921 -0.2173054187738996
v -0.9265921757565814 -0.2034401728587864
v -0.926591987783129 -0.1895745031200003
v -0.9265918050044935 -0.1757083876880598
v -0.9265916270962302 -0.1618418040158886
v -0.9265914537663662 -0.147974728890373
v -0.9265912847545118 -0.1341071384454992
v -0.926591129409296 0.6301968668359454
v -0.9265911198310304 -0.1202390081772696
v -0.9265911077915767 0.6441328847096891
v -0.9265910812421529 0.6162622872697886
v -0.9265909971476264 0.6580703049053704
v -0.9265909794193675 0.6023291777226906
v -0.9265909587962871 -0.1063703129605738
v -0.9265908374405292 0.5883975658667333
v -0.926590801479989 -0.09250102706817133
v -0.9265907745334986 0.6720090869196429
v -0.9265906665736993 0.5744674755582523
v -0.9265906477406234 -0.07863112419192259
v -0.9265904974650044 -0.06476057746638762
v -0.9265904761869321 0.5605389270490551
v -0.9265904125731999 0.6859491854830567
v -0.9265903505679258 -0.0508893594948969
v -0.9265902740268018 0.5466119371847531
v -0.9265902069919288 -0.03701744237818106
v -0.9265900667071761 -0.02314479774563279
v -0.9265900664543277 0.5326865195903141
v -0.9265899297114363 -0.009271396789257782
v -0.9265898785486469 0.6998905503122514
v -0.9265898692965236 -0.8409345085595066
v -0.9265898586462779 0.5187626848433237
v -0.9265897960301736 0.004602789699642965
v -0.9265896657167377 0.01847779129103086
v -0.9265896547680064 0.5048404406356798
v -0.9265895388526498 0.03235363787391557
v -0.9265894581226057 0.4909197919245951
v -0.9265894155479752 0.04623035961137001
v -0.9265892959417753 0.06010798689279181
v -0.926589271280113 0.4770007410738459
v -0.9265891802026276 0.07398655028344238
v -0.9265891332529602 0.7138331258695411
v -0.9265890961897285 0.4630832879862392
v -0.9265890685291983 0.08786608047130989
v -0.9265889611508513 0.1017466082113563
v -0.9265889342774127 0.4491674302282568
v -0.9265888583282718 0.1156281642672234
v -0.926588786530787 0.4352531631478061
v -0.9265887603540762 0.1295107793504842
v -0.9265886675533758 0.1433944840575423
v -0.9265886535729232 0.4213404799859549
v -0.9265885802842529 0.1572793088042868
v -0.9265885357263605 0.4074293719834715
v -0.926588498938096 0.1711652837586286
v -0.9265884330684866 0.3935198284829186
v -0.9265884239397351 0.1850524387710436
v -0.9265883557472995 0.1989408033032605
v -0.9265883454792803 0.379611837026977
v -0.9265882948517079 0.2128304063552317
v -0.9265882726822834 0.3657053834536015
v -0.9265882417756817 0.2267212763905262
v -0.9265882142795865 0.3518004519885289
v -0.9265881970721552 0.2406134412602804
v -0.9265881697815246 0.3378970253355847
v -0.9265881613219281 0.2545069281258372
v -0.9265881386317197 0.3239950847651601
v -0.9265881351303884 0.2684017633801916
v -0.9265881295300151 0.7277768511363895
v -0.9265881202280423 0.3100946102011577
v -0.9265881191230982 0.2822979725683432
v -0.9265881139400098 0.2961955803066388
v -0.9265868103913786 0.7417216594022186
v -0.9265851065506531 0.755667478053295
v -0.9265829331272138 0.7696142283035311
v -0.92658214461111 -0.8547722816747411
v -0.9265801851089813 0.7835618247105549
v -0.926576730846746 0.7975101741098823
v -0.9265724022077888 0.8114591731769623
v -0.9265714428415164 -0.8686057736533654
v -0.9265669786805797 0.8254087030362145
v -0.9265601599665408 0.8393586180148104
v -0.9265566647930756 -0.8824343167558255
v -0.9265515161013559 0.8533087238817992
v -0.9265403930760541 0.8672587389747194
v -0.9265363097041019 -0.8962573754148453
v -0.9265257268366338 0.8812082303015669
v -0.9265084360825797 -0.9100748931066833
v -0.9265057159922968 0.8951565911415628
v -0.9264773505164741 0.9091032350194937
v -0.9264708393873574 -0.9238879249367893
v -0.9264359506645156 0.9230483070564143
v -0.9264216621498652 -0.9376994629576628
v -0.926375132116476 0.9369941678908842
v -0.9263605485392319 -0.9515150097107818
v -0.9262903302971004 -0.9653421589121769
v -0.9262879586257946 0.9509475577700596
v -0.9262191449888115 -0.9791884707660413
v -0.9261708989780425 0.9649216517751764
v -0.9261609523395008 -0.993057722841453
v -0.9260372311700169 0.9789353164098119
v -0.9259691842043459 0.992977609326109
v -0.922586418152363 -0.7093388344289961
v -0.92258640830966 -0.7231937031443225
v -0.9225862728360161 -0.6954832761736474
v -0.92258619128702 -0.7370477581487774
v -0.9225860124309758 -0.6816271313650514
v -0.9225856992910927 -0.7509008499997617
v -0.9225856679008804 -0.6677704852655638
v -0.9225852632292393 -0.6539134083137325
v -0.9225848435964824 -0.7647527992237675
v -0.9225848170183298 -0.6400559585418567
v -0.9225843436983286 -0.6261981835838406
v -0.9225838544472819 -0.6123401223395741
v -0.9225835075526793 -0.7786033909012586
v -0.9225833578955094 -0.5984818063534332
v -0.9225828606684731 -0.5846232609558251
v -0.92258236780792 -0.5707645062087696
v -0.9225818831007598 -0.5569055576895514
v -0.9225815370729298 -0.7924523687292916
v -0.9225814093375716 -0.543046427140555
v -0.9225809485170867 -0.5291871230084326
v -0.9225805020089084 -0.5153276508916472
v -0.9225800706837186 -0.5014680139120427
v -0.9225796550179799 -0.4876082130233329
v -0.9225792551784817 -0.4737482472671309
v -0.9225788710908359 -0.4598881139852911
v -0.9225787276581976 -0.8062994289201877
v -0.9225785024950967 -0.4460278089958365
v -0.9225781489909773 -0.4321673267385043
v -0.9225778100746094 -0.418306660394936
v -0.9225774851683851 -0.4044458019877151
v -0.922577173645118 -0.3905847424617693
v -0.9225768748475217 -0.3767234717510982
v -0.9225765881038135 -0.3628619788333205
v -0.9225763127401215 -0.3490002517741513
v -0.9225760480902429 -0.3351382777635972
v -0.9225757935032172 -0.3212760431453952
v -0.9225755483491059 -0.3074135334409899
v -0.9225753120233019 -0.2935507333691635
v -0.9225750839496434 -0.2796876268622706
v -0.9225748635825679 -0.2658241970798992
v -0.9225748066444147 -0.8201442147194028
v -0.9225746504084982 -0.2519604264206678
v -0.9225744439466271 -0.238096296532771
v -0.9225742437492384 -0.2242317883238117
v -0.9225740494016789 -0.2103668819703818
v -0.9225738605220773 -0.1965015569278044
v -0.922573676760889 -0.1826357919403944
v -0.9225734978003297 -0.1687695650525535
v -0.9225733233537528 -0.1549028536209835
v -0.922573195732749 0.6371671326799165
v -0.9225731729946915 0.6232318713494381
v -0.922573153165008 -0.1410356343282622
v -0.9225731365243636 0.6511038153752078
v -0.9225730865773729 0.6092980648490532
v -0.9225729870078204 -0.1271678831980053
v -0.922572973611523 0.6650418816738685
v -0.9225729517997954 0.5953657425717798
v -0.9225728246852091 -0.1132995756118095
v -0.9225727814794914 0.5814349300540598
v -0.9225726810796803 0.6789812892889086
v -0.9225726660289693 -0.09943068632814966
v -0.9225725863037725 0.5675056491814597
v -0.9225725108992325 -0.08556118950338526
v -0.9225723751410779 0.55357791838341
v -0.9225723591841136 -0.07169105871500925
v -0.9225722280328124 0.6929219911765789
v -0.9225722107994523 -0.05782026698725835
v -0.9225721553043049 0.5396517528166376
v -0.9225720656886564 -0.04394878681918441
v -0.9225719327752288 0.5257271645374001
v -0.9225719238226452 -0.03007659021527298
v -0.9225717851998951 -0.01620364871867726
v -0.9225717123970286 0.5118041626629345
v -0.9225716498465888 -0.002329933447122
v -0.9225715775603615 0.7068639353073607
v -0.9225715178168604 0.01154458486848355
v -0.9225714980403601 0.4978827535227521
v -0.9225713891931361 0.02541993584270102
v -0.9225712927472171 0.4839629408005348
v -0.9225712640865641 0.03929614939147676
v -0.9225711426375248 0.05317325568532226
v -0.9225710988559269 0.4700447256674574
v -0.9225710250162125 0.06705128509978141
v -0.9225709181099483 0.4561281069077945
v -0.9225709114232764 0.08093026816322231
v -0.922570802090504 0.09481023550200435
v -0.9225707517526223 0.4422130810376627
v -0.9225706972815286 0.1086912177830872
v -0.9225706854288245 0.7208070644418662
v -0.9225706006096535 0.4282996424177238
v -0.9225705972925353 0.1225732456541597
v -0.9225705024529331 0.136456349681384
v -0.9225704651607943 0.4143877833606366
v -0.9225704131259568 0.1503405602848574
v -0.9225703456019964 0.4004774942339865
v -0.9225703297091477 0.1642259076719087
v -0.9225702526346579 0.178112421768356
v -0.9225702418991155 0.3865687635593594
v -0.9225701823693038 0.1920001321478548
v -0.9225701538341269 0.3726615781081643
v -0.9225701194142834 0.2058890679594787
v -0.9225700810447014 0.3587559229947286
v -0.9225700643044531 0.2197792578536684
v -0.9225700230579073 0.3448517817671279
v -0.9225700176070418 0.233670729906692
v -0.9225699799196549 0.2475635115437489
v -0.9225699793187273 0.3309491364961308
v -0.9225699518673977 0.2614576294608456
v -0.922569949214018 0.3170479678625779
v -0.9225699340989203 0.2753531095455555
v -0.9225699320924796 0.3031482552434426
v -0.9225699272811547 0.2892499767967602
v -0.9225694984030418 0.7347513159086603
v -0.9225694088513711 -0.8339863131455767
v -0.9225679520580193 0.7486966213654745
v -0.9225659678671537 0.7626429064887992
v -0.9225634492177609 0.776590090457989
v -0.922562043101789 -0.8478252572149753
v -0.9225602757490894 0.7905380849394651
v -0.9225562949055943 0.8044867919678458
v -0.9225520464274523 -0.8616605407328827
v -0.9225513085936751 0.8184360995687602
v -0.9225450508280392 0.832385873090725
v -0.9225385244897925 -0.8754916624590474
v -0.9225371483771534 0.8463359391305983
v -0.9225270489899117 0.8602860581644953
v -0.922520287339659 -0.8893182364202329
v -0.922513887087886 0.8742358836131738
v -0.9224962522439294 0.8881849454971402
v -0.9224958203808018 -0.9031402307292519
v -0.9224718514691953 0.9021327671119588
v -0.9224633877008378 -0.9169583948318029
v -0.9224371504651315 0.9160793116851876
v -0.9224214165291372 -0.9307748383374457
v -0.9223872519740175 0.9300259599600826
v -0.9223692696243884 -0.9445935156309381
v -0.9223165046591958 0.9439770312498663
v -0.9223083882080102 -0.9584201703350845
v -0.9222437942602727 -0.9722612332782461
v -0.9222207304459432 0.9579414162411326
v -0.9221854215898606 -0.9861213268379393
v -0.9221468130149807 -0.9999999999084431
v -0.9221036280861091 0.9719329886978467
v -0.922006714025643 0.9859605789358935
v -0.9219603451067587 0.9999999999118092
v -0.9185683392163343 -0.7023926298748657
v -0.9185683104813104 -0.6885375118780618
v -0.9185682064896485 -0.7162470767880452
v -0.918568159409125 -0.6746818159494634
v -0.9185679166066135 -0.6608256198849696
v -0.9185678621367009 -0.7301007413356664
v -0.9185676060731037 -0.6469689884909307
v -0.9185672466543249 -0.6331119755862831
v -0.9185672416075565 -0.7439534908942242
v -0.9185668531550608 -0.6192546256876773
v -0.9185664371955899 -0.6053969754231672
v -0.9185662615129991 -0.75780516785302
v -0.9185660078749055 -0.5915390547158622
v -0.9185655722875107 -0.5776808877738946
v -0.9185651359286583 -0.5638224939179578
v -0.9185648136769717 -0.7716555856023553
v -0.9185647030141137 -0.5499638882729354
v -0.9185642767340279 -0.5361050823459347
v -0.918563859455688 -0.5222460845093959
v -0.9185634528863417 -0.5083869004048587
v -0.9185630582046121 -0.4945275332803637
v -0.9185627571776708 -0.7855045243429788
v -0.9185626761670341 -0.4806679842723021
v -0.9185623071947354 -0.466808252640721
v -0.9185619514441641 -0.4529483359656072
v -0.9185616088649043 -0.4390882303104355
v -0.9185612792469798 -0.4252279303582506
v -0.9185609622595462 -0.4113674295247072
v -0.9185606574824979 -0.397506720051795
v -0.9185603644322213 -0.3836457930853935
v -0.9185600825824957 -0.36978463873932
v -0.918559907685189 -0.799351727117152
v -0.9185598113813707 -0.35592324614813
v -0.9185595502647023 -0.3420616035105925
v -0.9185592986669161 -0.3281996981254818
v -0.9185590560294772 -0.3143375164210865
v -0.9185588218074694 -0.3004750439796418
v -0.9185585954746192 -0.286612265557717
v -0.9185583765270561 -0.2727491651034537
v -0.9185581644860475 -0.2588857257714242
v -0.918557958899913 -0.2450219299357813
v -0.9185577593452906 -0.2311577592022825
v -0.9185575654279001 -0.2172931944196983
v -0.9185573767829206 -0.2034282156910503
v -0.9185571930750843 -0.189562802385073
v -0.9185570139985697 -0.1756969331482454
v -0.9185568584600379 0.6302018442050084
v -0.9185568474812459 0.6441377773270176
v -0.9185568392767591 -0.1618305859176986
v -0.9185567945091448 0.6162673498698527
v -0.9185567409645379 0.6580751140170339
v -0.9185566729409049 0.6023343254403257
v -0.9185566686619171 -0.1479637379352726
v -0.9185565143961102 0.6720138147427834
v -0.9185565082722235 0.5884027981425057
v -0.9185565019348341 -0.1340963657629634
v -0.918556338904469 -0.1202284452999753
v -0.918556312639477 0.5744727915093019
v -0.9185561794076192 -0.1063599518015713
v -0.9185561386061081 0.6859538354415424
v -0.9185560961457436 0.5605443255708716
v -0.9185560233086397 -0.09249085989988791
v -0.9185560231784968 -0.8131968968401003
v -0.9185558704992249 -0.07862114362686773
v -0.9185558671539611 0.5466174170352336
v -0.9185557208982698 -0.06475077643943861
v -0.9185556325364177 0.5326920794588454
v -0.9185555788346725 0.6998951273015726
v -0.9185555744518126 -0.05087973124705412
v -0.9185554311330717 -0.03700798044169286
v -0.9185553978885685 0.5187683234072794
v -0.9185552909425727 -0.02313549593039715
v -0.9185551677133623 0.5048461566063724
v -0.9185551539083722 -0.009262249170416403
v -0.9185550200863751 0.004611788792994569
v -0.9185549455808864 0.4909255840844213
v -0.9185548895607444 0.01848664728608847
v -0.9185547935558133 0.7138376365422957
v -0.9185547624443972 0.03236235596343078
v -0.9185547342671126 0.4770066083060882
v -0.9185546388795846 0.04623894476199373
v -0.9185545358747418 0.4630892292987617
v -0.9185545190385431 0.06011644385255104
v -0.9185544031242114 0.07399488358840055
v -0.9185543519385583 0.4491734447721343
v -0.9185542913709931 0.08787429445145647
v -0.9185541840455536 0.1017547069957694
v -0.9185541835172708 0.4352592502317612
v -0.9185540814476234 0.1156361517885443
v -0.9185540312734718 0.421346639087343
v -0.9185539839107829 0.1295186593487419
v -0.918553895543106 0.4074356027564343
v -0.918553891803189 0.1434022600833628
v -0.918553805528203 0.1572869842215215
v -0.9185537763956383 0.3935261307642315
v -0.9185537329762891 0.7277813041878224
v -0.9185537255248614 0.1711728617464336
v -0.918553673685968 0.3796182108400351
v -0.9185536522681236 0.1850599223254434
v -0.9185535870990102 0.3657118290109165
v -0.9185535862688152 0.1989481952382278
v -0.9185535280731655 0.2128377093033159
v -0.9185535161877814 0.3518069696930553
v -0.9185534782618237 0.2267284928030673
v -0.9185534604057307 0.3379036157811423
v -0.9185534374482123 0.2406205734072448
v -0.918553419134008 0.3240017487361778
v -0.9185534062760533 0.2545139780953175
v -0.9185533917042795 0.3101013486719308
v -0.9185533854158732 0.2684087330776155
v -0.9185533774176592 0.2962023944402608
v -0.9185533755602665 0.2823048637154465
v -0.9185523370885725 0.7417260658146295
v -0.9185507848449785 -0.8270396957955932
v -0.9185505330933678 0.7556718512239047
v -0.9185482318952563 0.7696185839268169
v -0.918545323168974 0.7835661802096002
v -0.9185437716478791 -0.8408797503504453
v -0.9185416681017639 0.7975145473213415
v -0.918537088159072 0.8114635799438241
v -0.9185344269125599 -0.8547166663285575
v -0.9185313467591316 0.8254131535247837
v -0.9185241179966435 0.8393631124073349
v -0.9185220166952305 -0.8685500666085494
v -0.9185149315340175 0.8533132504993808
v -0.9185055863788821 -0.8823796743369131
v -0.918503073846316 0.8672632845014442
v -0.9184874217426211 0.8812128427104433
v -0.9184839402166293 -0.8962054804468823
v -0.9184661980818229 0.8951615374730322
v -0.9184557029833829 -0.9100280355656715
v -0.9184366962977005 0.9091092504535769
v -0.9184195620292769 -0.9238488555874409
v -0.9183951333959113 0.9230567812435343
v -0.918374784679918 -0.9376708052829643
v -0.9183369536085415 0.9370069144376301
v -0.9183220190829265 -0.9514981874117469
v -0.9182643381514917 -0.9653362079723622
v -0.9182581305713455 0.9509656844623969
v -0.9182084508610263 -0.9791894851096061
v -0.9181646501996505 -0.9930596072146933
v -0.9181586835528136 0.9649431055618327
v -0.9180526269987621 0.9789509066206511
v -0.9179895831352934 0.9929819530515749
v -0.9145492702831886 -0.68159254347141
v -0.9145492204704779 -0.6677372287142261
v -0.9145491925471839 -0.6954472930919553
v -0.9145490730640684 -0.6538814192942316
v -0.9145489493923399 -0.7093013938722329
v -0.914548851809603 -0.640025174367977
v -0.9145485755569798 -0.6261685434181796
v -0.9145484928083742 -0.7231547466769472
v -0.9145482592771643 -0.6123115676558888
v -0.914547914853554 -0.5984542812111074
v -0.9145477617309169 -0.7370072344452898
v -0.914547551701419 -0.5845967121405767
v -0.9145471772556296 -0.5707388832790123
v -0.9145467973569678 -0.5568808129571166
v -0.9145466782134553 -0.7508587194374869
v -0.9145464165599189 -0.5430225156066568
v -0.914546038379311 -0.5291640022700446
v -0.914545665489032 -0.515305281029262
v -0.9145452998829398 -0.5014463573667236
v -0.9145451423876969 -0.7647090403182372
v -0.9145449430057508 -0.4875872344687034
v -0.9145445958599202 -0.4737279134802959
v -0.9145442590931896 -0.4598683937194725
v -0.9145439330704711 -0.4460086728566114
v -0.9145436179329524 -0.432148747064887
v -0.9145433136467209 -0.418288611146074
v -0.914543025823 -0.7785580092855742
v -0.9145430200427496 -0.4044282586356228
v -0.9145427368497304 -0.3905676818902832
v -0.9145424637209697 -0.3767068721610602
v -0.9145422002563416 -0.3628458196538765
v -0.9145419460201258 -0.348984513579971
v -0.9145417005554164 -0.3351229421977677
v -0.9145414633956795 -0.3212610928477082
v -0.9145412340739437 -0.3073989519813251
v -0.9145410121300346 -0.2935365051856675
v -0.9145407971161991 -0.2796737372040278
v -0.9145405886014132 -0.2658106319538031
v -0.9145403861746209 -0.2519471725422074
v -0.914540189447114 -0.2380833412804654
v -0.9145401627818125 -0.7924054096445718
v -0.9145399980542297 -0.224219119697034
v -0.9145398116565133 -0.2103544885503352
v -0.9145396299404684 -0.196489427841424
v -0.9145395221482573 0.6371721971557475
v -0.9145394861455803 0.6232370245481117
v -0.914539470641848 0.6511087916416003
v -0.9145394526190016 -0.1826239168269658
v -0.9145393821209198 0.6093033066683816
v -0.9145393084649015 0.6650467710314756
v -0.9145392794316397 -0.1687579340328542
v -0.9145392264471143 0.5953710724412618
v -0.9145391101445961 -0.154891457268766
v -0.9145390328456484 0.5814403470596641
v -0.914539008096766 0.67898609402217
v -0.9145389445507378 -0.1410244636439125
v -0.9145388127730613 0.567511152170351
v -0.9145387824695012 -0.127156929584223
v -0.9145386237467926 -0.1132888308511676
v -0.9145385757464881 0.5535835060511772
v -0.9145385368106912 0.6929267147728381
v -0.9145384682549017 -0.09942014256240372
v -0.914538329620234 0.5396574237794668
v -0.914538315892452 -0.08555083921441148
v -0.9145381665844035 -0.07168089470726187
v -0.9145380808225008 0.5257329173914094
v -0.9145380202821213 -0.05781028237164412
v -0.9145378769635212 -0.04393897499826221
v -0.9145378556136211 0.7068685826910435
v -0.9145378345592937 0.5118099960326391
v -0.9145377366332955 -0.03006694486969241
v -0.9145375993232242 -0.01619416379477835
v -0.9145375949909587 0.4978886661003658
v -0.9145374650925755 -0.002320603145624029
v -0.9145373653856188 0.4839689313775764
v -0.9145373340285912 0.01155376610277007
v -0.9145372062470584 0.0254289733301992
v -0.9145371482528808 0.4700507931599203
v -0.9145370818929618 0.03930504822626167
v -0.9145369611412102 0.0531820207426822
v -0.9145369454605107 0.4561342503759475
v -0.9145369179005016 0.7208116422070395
v -0.9145368441974289 0.06705992104297083
v -0.9145367583362725 0.4422192997013906
v -0.9145367312988052 0.08093877944944844
v -0.9145366227149717 0.09481862638768809
v -0.9145365877567394 0.4283059356681818
v -0.914536518748908 0.1086994923284354
v -0.9145364342246047 0.4143941507688713
v -0.9145364197378322 0.122581407727084
v -0.914536338734295 -0.8062509945489236
v -0.9145363260540519 0.1364644029607975
v -0.9145362979357909 0.400483935557079
v -0.9145362381057324 0.1503485082633823
v -0.9145361788375017 0.3865752787445624
v -0.9145361563375299 0.1642337536580231
v -0.9145360812310276 0.1781201688880099
v -0.914536076678213 0.3726681672954318
v -0.9145360133048976 0.1920077833455845
v -0.9145359910505079 0.3587625865179759
v -0.9145359531146948 0.205896625999049
v -0.9145359214275641 0.3448585201545077
v -0.9145359012521678 0.2197867253182744
v -0.9145358671940326 0.3309559504695683
v -0.9145358583439585 0.2336781091987534
v -0.9145358276719775 0.3170548583367685
v -0.9145358250495249 0.2475708048843337
v -0.9145358021424902 0.3031552233244842
v -0.914535802058109 0.2614648388887636
v -0.9145357900845262 0.2753602369161693
v -0.9145357898635342 0.2892570237805659
v -0.9145356677181772 0.7347558325179302
v -0.9145340374801908 0.7487010872586722
v -0.9145319448812326 0.7626473340082887
v -0.9145312753543096 -0.8200944881891792
v -0.9145292885940373 0.7765944934485766
v -0.9145259420251184 0.7905424778309637
v -0.9145246111130233 -0.8339355916907799
v -0.9145217438315542 0.8044911881420796
v -0.9145164828285368 0.8184405089812515
v -0.9145158766941719 -0.8477739978625829
v -0.9145098729638018 0.8323902997881687
v -0.9145044655825664 -0.8616094228145794
v -0.914501510608136 0.8463403811429594
v -0.9144908008002997 0.860290516990333
v -0.9144896044525647 -0.8754416695160883
v -0.9144768356887175 0.87424040732307
v -0.9144703390953229 -0.8892707474123034
v -0.9144582160000513 0.8881897347401163
v -0.9144455725230042 -0.9030970742801157
v -0.9144328406744505 0.9021383500319929
v -0.9144142184883356 -0.916921760439982
v -0.9143977631926927 0.9160867063586632
v -0.9143755450635193 -0.9307469025100585
v -0.9143493250387272 0.9300366074461052
v -0.914329741330744 -0.9445757190948129
v -0.9142839218113519 0.9439921694890999
v -0.9142786680941705 -0.9584123120934205
v -0.9142267626575794 -0.9722608231996615
v -0.914200051102346 0.9579605821859732
v -0.9141816646368053 -0.9861237741180382
v -0.9141527407542679 -0.9999999999084332
v -0.9141033719022835 0.971951521939349
v -0.9140226497135439 0.9859696547568302
v -0.9139797007316661 0.9999999999117068
v -0.9105309592711281 -0.6607933555534343
v -0.9105309156027508 -0.674648350474958
v -0.9105309009745342 -0.6469378748448826
v -0.9105307639969638 -0.6330819619424785
v -0.9105307408836211 -0.6885027962093037
v -0.9105305670015342 -0.619225661968794
v -0.9105303987100322 -0.7023566180192669
v -0.9105303249546212 -0.6053690127320995
v -0.9105300498527514 -0.5915120457204054
v -0.910529843405701 -0.7162097281027819
v -0.9105297512974334 -0.5776547869521563
v -0.9105294369522536 -0.5637972577019218
v -0.9105291129083809 -0.5499394751180245
v -0.9105290174930852 -0.7300620236822819
v -0.9105287839784366 -0.5360814527473029
v -0.9105284539340194 -0.5222232009803791
v -0.9105281256986422 -0.5083647274290606
v -0.9105278484138466 -0.7439133849605296
v -0.9105278015051613 -0.4945060372458971
v -0.9105274830247437 -0.4806471333944943
v -0.9105271714728729 -0.466788016877934
v -0.9105268676967107 -0.4529286869315797
v -0.9105265722472281 -0.4390691411856195
v -0.9105262854388244 -0.4252093758019165
v -0.9105262442698657 -0.7577636730519065
v -0.9105260073986116 -0.4113493855890649
v -0.9105257381071331 -0.397489164098986
v -0.9105254774319526 -0.3836287037079158
v -0.9105252251552927 -0.3697679956842291
v -0.9105249809967084 -0.3559070302451995
v -0.9105247446316067 -0.3420457966044994
v -0.9105245157062958 -0.3281842830119951
v -0.9105242938501442 -0.3143224767871815
v -0.9105240882933913 -0.7716127280983368
v -0.9105240786853332 -0.3004603643474149
v -0.910523869834615 -0.2865979312319531
v -0.9105236669274276 -0.2727351621226782
v -0.910523469604663 -0.258872040862263
v -0.9105232775223369 -0.2450085504704482
v -0.9105230903543745 -0.2311446731590154
v -0.9105229077946917 -0.2172803903459657
v -0.9105228284869713 0.6441429197398906
v -0.9105228281529421 0.6302070788363368
v -0.9105227481586813 0.6162726766130169
v -0.9105227295587178 -0.2034156826693601
v -0.9105227272992477 0.6580801647366595
v -0.9105226069038805 0.6023397437021956
v -0.9105225553844892 -0.1895505300012182
v -0.9105224986393333 0.672018775091699
v -0.9105224198426647 0.5884083069687109
v -0.9105223850334163 -0.1756849114618315
v -0.9105222182908087 -0.1618188054348071
v -0.9105221999131585 0.5744783896907801
v -0.9105221116973805 0.6859587077231502
v -0.910522054966232 -0.1479521895831202
v -0.910521957898438 0.5605500117335449
v -0.9105218948937527 -0.1340850408664293
v -0.9105217379321163 -0.1202173355598748
v -0.9105217027325466 0.5466231897148222
v -0.9105215839648984 -0.1063490492745624
v -0.9105215298454687 0.699899914995453
v -0.9105214417620021 0.5326979371627859
v -0.9105214329006576 -0.09248015697990816
v -0.9105212846731126 -0.07861063302800292
v -0.9105212316826011 -0.7854603679438045
v -0.9105211809707999 0.518774264665565
v -0.910521139241364 -0.06474045118013423
v -0.9105209965901706 -0.0508695846355866
v -0.9105209251750961 0.5048521800129563
v -0.9105208567302949 -0.03699800606282384
v -0.9105207196989202 -0.02312568763314068
v -0.9105207094279082 0.7138423444980805
v -0.91052067819239 0.4909316883306217
v -0.9105205855601474 -0.009252601056853379
v -0.9105204544055713 0.004621282377914125
v -0.9105204429890011 0.4770127922072546
v -0.9105203263549374 0.01849599176381032
v -0.9105202218088574 0.4630954918152857
v -0.910520201556877 0.03237155653018026
v -0.910520080189715 0.04624800639632393
v -0.9105200162860358 0.4491797850257381
v -0.9105199624623461 0.06012537132209927
v -0.9105198486151659 0.07400368145589253
v -0.910519827543058 0.4352656675178651
v -0.9105197389210448 0.08788296707999503
v -0.9105196562766124 0.4213531328841943
v -0.9105196336863293 0.1017632585534413
v -0.9105195982095831 0.7277859387931198
v -0.9105195332518421 0.1156445862523776
v -0.9105195028321313 0.4074421727315817
v -0.9105194379938557 0.1295269805080427
v -0.9105193672684564 0.3935327767788417
v -0.9105193483249979 0.1434104715424596
v -0.9105192646950461 0.1572950894019449
v -0.9105192494136791 0.3796249329514755
v -0.9105191875915458 0.1711808638885561
v -0.9105191489131276 0.3657186274739632
v -0.910519117540187 0.185067824489606
v -0.9105190652703773 0.3518138449600319
v -0.9105190551048452 0.1989560003053796
v -0.9105190008871846 0.212845419975194
v -0.9105189978820751 0.3379105685012468
v -0.910518955525692 0.2267361116019457
v -0.9105189460673083 0.3240087797542175
v -0.9105189196939936 0.2406281026752845
v -0.9105189090921738 0.3101084590266482
v -0.9105188940982752 0.2545214199935536
v -0.910518886190156 0.2962095853624052
v -0.9105188794735962 0.2684160895846216
v -0.9105188765788592 0.2823121366257235
v -0.9105181333460768 0.741730635095191
v -0.9105174843636966 -0.799306388010305
v -0.9105162386628519 0.7556763648096312
v -0.9105138208971033 0.7696230527869808
v -0.9105126031811862 -0.8131505634595316
v -0.9105107643159281 0.7835706160358099
v -0.9105069226879626 0.7975189614537871
v -0.9105062770206768 -0.8269926554645745
v -0.9105021067944905 0.8114679818932978
v -0.9104981085715057 -0.8408324247231823
v -0.9104960642674753 0.8254175496722281
v -0.9104884461797701 0.8393675068363042
v -0.9104875933231584 -0.8546696578090704
v -0.910478751186674 0.8533176532393996
v -0.9104740991682996 -0.8685042161795831
v -0.9104662354840355 0.8672677419866875
v -0.9104568568287631 -0.8823361229741935
v -0.9104497809562576 0.8812175104222454
v -0.9104349842348881 -0.8961657044283544
v -0.9104277348065395 0.8951668032262291
v -0.9104075854719149 -0.9099937894380751
v -0.91039778153608 0.9091158660830257
v -0.9103739780741937 -0.923821929619263
v -0.910356984935728 0.9230658710450742
v -0.9103340903591158 -0.9376525388995414
v -0.9103022372990085 0.9370196380149766
v -0.9102890165465651 -0.9514888069865917
v -0.9102416833680962 -0.9653342330875047
v -0.9102315069270686 0.9509823172704864
v -0.9101975148992832 -0.9791915944041123
v -0.9101640557283375 -0.9930613493809571
v -0.9101467234572959 0.9649614175965733
v -0.9100605309569759 0.9789643015963096
v -0.9100042838235224 0.9929861295069503
v -0.9065122907147584 -0.6399949676427976
v -0.9065122664685136 -0.65385017216696
v -0.9065122326557613 -0.6261393370093689
v -0.9065121372690523 -0.6677049023878764
v -0.906512110603562 -0.612283321082267
v -0.9065119393699934 -0.5984269542430802
v -0.9065118750757222 -0.6815591016576743
v -0.9065117309307592 -0.5845702652616684
v -0.9065114949557586 -0.57071327800781
v -0.9065114451132066 -0.6954127036643739
v -0.9065112392347814 -0.5568560120643814
v -0.9065109700209825 -0.5429984832539464
v -0.9065108041609109 -0.709265631093857
v -0.9065106923094114 -0.5291407040898306
v -0.9065104100639668 -0.515282684161718
v -0.9065101264031495 -0.5014244304647081
v -0.9065098983659831 -0.7231177941896422
v -0.9065098437527023 -0.4875659476796925
v -0.9065095639714726 -0.4737072384119108
v -0.9065092884554893 -0.4598483033936362
v -0.906509018224207 -0.4459891416561437
v -0.9065087539920763 -0.4321297506754048
v -0.9065086604418747 -0.7369690892681768
v -0.9065084962279731 -0.4182701264953456
v -0.906508245204543 -0.404410263831975
v -0.9065080010391366 -0.3905501561612365
v -0.9065077637277127 -0.3766897957930458
v -0.9065075331728515 -0.3628291739336408
v -0.9065073092068315 -0.3489682807380853
v -0.9065070916105656 -0.3351071053545176
v -0.9065070060776412 -0.7508193973007155
v -0.9065068801290708 -0.3212456359615273
v -0.9065066744840413 -0.3073838597998598
v -0.9065064743840071 -0.2935217631994929
v -0.9065062795324871 -0.2796593316029969
v -0.9065060896344878 -0.2657965495859736
v -0.9065059044016404 -0.2519334008752708
v -0.9065057510051312 0.6371775035072414
v -0.9065057235562288 -0.238069868365587
v -0.9065057081953999 0.6511140022807694
v -0.9065057011820802 0.6232424264839694
v -0.9065055793345711 0.609308803560672
v -0.9065055483034795 0.6650518864710062
v -0.9065055468343204 -0.2242059341350019
v -0.9065054028058548 0.5953766632859749
v -0.9065053739881785 -0.2103415794599124
v -0.9065052423357376 0.6789911155710254
v -0.9065052047881041 -0.1964767848297937
v -0.9065051861514632 0.5814460305838084
v -0.9065050390238385 -0.1826115299621603
v -0.906504941539012 0.5675169269232377
v -0.9065048765056221 -0.1687457938180623
v -0.9065048293409435 -0.7646685827595314
v -0.9065047558849736 0.6929316447018258
v -0.9065047170650062 -0.1548795546184113
v -0.9065046790862717 0.5535893704813412
v -0.9065045605554795 -0.1410127898614059
v -0.90650440714949 0.5396633762988391
v -0.9065044068529731 -0.1271454763412913
v -0.9065042558562896 -0.113277590168668
v -0.906504132571104 0.5257389564283534
v -0.9065041074874928 -0.09940910679253916
v -0.9065040480401693 0.7068734243980903
v -0.9065039616922903 -0.08554000102426508
v -0.9065038608938818 0.5118161200753673
v -0.9065038184404317 -0.07167024706357601
v -0.90650367772614 -0.05779981852677315
v -0.9065035965469399 0.4978948737321184
v -0.9065035395685938 -0.04392868847723289
v -0.9065034040124658 -0.03005682945831146
v -0.906503343007913 0.4839752213047955
v -0.9065032711285299 -0.01618421352873004
v -0.906503141014339 -0.002310812300505649
v -0.9065031029446533 0.4700571642345039
v -0.9065030699966519 0.7208164003637709
v -0.9065030137949754 0.01156340302052364
v -0.9065028896238763 0.0254384615915469
v -0.906502878339177 0.4561407016125305
v -0.9065027686837286 0.0393143928869845
v -0.9065026705960713 0.4422258302904716
v -0.9065026511874318 0.05319122665004734
v -0.9065025373791181 0.06706899284166648
v -0.9065024806371997 0.4283125449858055
v -0.9065024275352191 0.08094772158682176
v -0.9065023219655639 0.09482744311831778
v -0.9065023089842646 0.4144008383834737
v -0.9065022210144876 0.108708187718065
v -0.9065021558305637 0.4004907012340194
v -0.9065021250619241 0.1225899856559441
v -0.9065020345244461 0.1364728671263403
v -0.9065020211031187 0.3865821224487868
v -0.9065019968132345 -0.7785164930645632
v -0.9065019498562126 0.1503568621824524
v -0.9065019045162208 0.3726750891926496
v -0.9065018715497655 0.1642420006684878
v -0.9065018056173323 0.3587695869746749
v -0.9065018001366102 0.1781283121498699
v -0.9065017632498225 0.7347605131671249
v -0.9065017361874984 0.19201582584159
v -0.9065017238262014 0.3448655997370822
v -0.9065016803123096 0.2059045705348419
v -0.9065016584679674 0.3309631099427924
v -0.9065016331594132 0.2197945745220835
v -0.9065016088009693 0.3170620986618127
v -0.9065015954143675 0.2336858655206688
v -0.9065015740399101 0.3031625456566404
v -0.9065015677977825 0.247578470595191
v -0.9065015533749694 0.2892644294668187
v -0.90650155106215 0.2614724160786736
v -0.9065015459874081 0.275367727492732
v -0.9065000571925157 0.7487056978160422
v -0.9064983401572398 -0.7923629591851364
v -0.9064978658283407 0.762651883104242
v -0.9064950831250187 0.7765989905361391
v -0.9064936468035235 -0.8062077982963752
v -0.9064915761985969 0.7905469325139497
v -0.9064876484963604 -0.8200508199402211
v -0.9064871749326749 0.8044956093157598
v -0.9064816556290147 0.8184449042903822
v -0.906480007662183 -0.8338918380486857
v -0.906474714640893 0.8323946769219397
v -0.9064703022524786 -0.8477306927579875
v -0.9064659255395904 0.8463447547974922
v -0.9064580115548244 -0.8615672884698169
v -0.9064546715267803 0.8602949309542161
v -0.9064425097208734 -0.8754016577184444
v -0.9064400470239407 0.874244985240806
v -0.9064230818209199 -0.8892340615631027
v -0.9064207352315689 0.8881947676241049
v -0.9063989887677486 -0.9030651303734579
v -0.9063948993238464 0.9021443991588111
v -0.906369618338804 -0.9168960261452241
v -0.9063601774222744 0.9160946421966097
v -0.9063347602137982 -0.9307285676641337
v -0.9063139415810479 0.9300474366865623
v -0.9062950161720781 -0.9445652214566481
v -0.9062540736852657 0.9440064728182169
v -0.9062523080230317 -0.9584088499786244
v -0.9062104211331736 -0.9722620929788671
v -0.9061807116517144 0.9579774460466738
v -0.9061752031746921 -0.9861262532499608
v -0.9061531343874971 -0.9999999999084244
v -0.9060999855106825 0.9719670949298533
v -0.9060322532122203 0.9859778365090685
v -0.9059935488986323 0.9999999999116091
v -0.9024939857189183 -0.6191972881193337
v -0.9024939702082461 -0.6330526820062436
v -0.9024939341889032 -0.605341512991823
v -0.9024938698255466 -0.6469076580327443
v -0.9024938301535973 -0.5914853876117929
v -0.9024936854564201 -0.5776289380089765
v -0.9024936626908593 -0.6607621731841979
v -0.9024935097356994 -0.5637721858443491
v -0.9024933219335196 -0.6746161771956015
v -0.9024933108190276 -0.5499151489233637
v -0.9024930950441856 -0.5360578416407484
v -0.9024928675215032 -0.5222002753646501
v -0.9024928145083559 -0.6884696116069317
v -0.9024926323492686 -0.508342458767455
v -0.9024923927912867 -0.4944843981100109
v -0.9024921514237439 -0.4806260974853
v -0.9024920997031914 -0.7023224087431861
v -0.9024919102570415 -0.4667675590269473
v -0.902491670837095 -0.4529087830873197
v -0.9024914343297035 -0.4390497683893869
v -0.9024912015908821 -0.4251905121559976
v -0.9024911272524265 -0.7161744906505897
v -0.9024909732255127 -0.4113310102197553
v -0.902490749636233 -0.3974712571162724
v -0.9024905310641436 -0.3836112461632218
v -0.9024903176226454 -0.3697509695272926
v -0.9024901093255004 -0.355890418280885
v -0.9024899061100348 -0.3420295824501445
v -0.9024898349493673 -0.7300257680493121
v -0.9024897078562563 -0.3281684510557291
v -0.9024895144025464 -0.3143070121475296
v -0.90248932555848 -0.3004452528344056
v -0.9024891411152494 -0.2865831593098722
v -0.902488960854095 -0.2727207168745529
v -0.9024889317689817 0.6441482884721041
v -0.9024889196670818 0.6302125466198745
v -0.9024888368263473 0.6580854342497254
v -0.9024888235359919 0.6162782427717917
v -0.902488784553089 -0.2588579099561201
v -0.9024886627775688 0.602345407172485
v -0.9024886119925591 -0.2449947221273533
v -0.9024886075666139 0.6720239458595513
v -0.9024884537109944 0.5884140664054691
v -0.9024884429594067 -0.2311311361228781
v -0.9024882772505241 -0.2172671338550774
v -0.9024882116692712 0.6859637810039664
v -0.9024882100155587 0.5744842435596128
v -0.9024881456242677 -0.7438761394093979
v -0.9024881146754907 -0.203402696429616
v -0.9024879550586962 -0.1895378041609697
v -0.9024879431038703 0.5605559583891301
v -0.9024877982410148 -0.1756724365883065
v -0.9024876624393453 0.5466292274669545
v -0.9024876440811331 -0.1618065724920338
v -0.9024876107805802 0.6999048929754135
v -0.9024874924566213 -0.1479401899112886
v -0.9024873758084725 0.5327040643313794
v -0.9024873432648124 -0.1340732661626236
v -0.9024871964235522 -0.1202057778601115
v -0.902487089555882 0.5187804796259624
v -0.9024870518718645 -0.1063377009370709
v -0.9024869095705699 -0.09246901066959207
v -0.9024868087884038 0.5048584812328323
v -0.9024867695028886 -0.07859968170202347
v -0.902486759265723 0.7138472304228549
v -0.9024866316750523 -0.06472968807455985
v -0.9024865375529396 0.4909380743996604
v -0.9024864961169405 -0.05085900325305594
v -0.902486362882762 -0.03698760016117252
v -0.9024862789919358 0.4770192618606715
v -0.9024862320517848 -0.02311545121494446
v -0.9024861037291291 -0.009242528359845141
v -0.90248603547949 0.4631020439521372
v -0.9024859780466227 0.004631196889595387
v -0.9024859633272279 -0.7577254903297523
v -0.9024858551637253 0.01850575340757617
v -0.9024858087405393 0.4491864187228544
v -0.9024857352685187 0.03238117041218965
v -0.902485618578762 0.04625747741795376
v -0.9024856025982902 0.7277907370653536
v -0.9024855999551521 0.4352723820401309
v -0.9024855053430042 0.06013470418571856
v -0.9024854098496242 0.4213599276918079
v -0.9024853958417466 0.07401288066996771
v -0.9024852903886407 0.08789203696355294
v -0.9024852387758314 0.4074490474848389
v -0.9024851893317041 0.1017722032399137
v -0.9024850930545303 0.1156534096928488
v -0.9024850867801102 0.3935397313409114
v -0.9024850019774616 0.1295356864739232
v -0.9024849536627872 0.3796319673895706
v -0.9024849165586841 0.1434190636276034
v -0.9024848390293692 0.3657257420592497
v -0.9024848372951966 0.1573035710242309
v -0.9024847647235893 0.1711892382909523
v -0.9024847423343074 0.3518210401665686
v -0.9024846994205573 0.1850760947407349
v -0.902484662918173 0.3379178450042047
v -0.902484642003052 0.1989641692996047
v -0.9024846000390049 0.3240161384275879
v -0.9024845931279594 0.2128534904322473
v -0.902484553491168 0.2267440860661193
v -0.902484552898534 0.3101159009406163
v -0.9024845238258636 0.2406359835142122
v -0.9024845206639227 0.2962171117805381
v -0.9024845048998615 0.2545292093966109
v -0.9024845024856042 0.2823197490020952
v -0.9024844975117524 0.2684237895609793
v -0.9024840752349831 0.7417353513060393
v -0.9024831685290077 -0.7715736935136941
v -0.9024820977365083 0.7556810056627674
v -0.9024796121368283 -0.785420609809067
v -0.9024795727474694 0.7696276258731175
v -0.9024763791927507 0.7835751294474324
v -0.9024751081333947 -0.7992660910468438
v -0.9024723636103088 0.7975234233473401
v -0.9024694247199819 -0.8131099858177763
v -0.902467326809073 0.8114724004253551
v -0.9024622740528176 -0.826952149955382
v -0.9024610028834632 0.8254219344817777
v -0.9024533011902534 -0.8407924644971824
v -0.9024530259934532 0.8393718748523356
v -0.9024428790028993 0.8533220450415678
v -0.9024420741129398 -0.8546308654053035
v -0.9024298192629978 0.8672722579544672
v -0.9024280793611065 -0.868467391115741
v -0.9024127848154432 0.8812223734359271
v -0.902410732880088 -0.8823022547139404
v -0.9023903043988621 0.8951724375625808
v -0.9023894233125841 -0.8961359439487998
v -0.9023636133011319 -0.9099693398557497
v -0.9023604704364582 0.9091229449191378
v -0.9023330287981256 -0.9238038209876023
v -0.9023210839926755 0.9230752352149774
v -0.9022979574599055 -0.9376412911793094
v -0.902270142450908 0.9370319560631976
v -0.9022596419695887 -0.9514840516985306
v -0.9022207133489802 -0.9653344332035998
v -0.9022069427785461 0.9509973817112555
v -0.9021855183256345 -0.97919407584914
v -0.9021595858899213 -0.9930628833211429
v -0.9021343279786594 0.9649770993336775
v -0.9020630118198107 0.9789757649362979
v -0.902013746866446 0.992989950681847
v -0.8984755868214899 -0.5984002252126537
v -0.8984755723979037 -0.6122557992103013
v -0.8984755461664508 -0.5845443034932226
v -0.8984754887385615 -0.6261109978144649
v -0.8984754620487949 -0.570688057362714
v -0.8984753439884704 -0.5568315062541023
v -0.8984753185980932 -0.6399657884471993
v -0.8984751997729653 -0.5429746661477971
v -0.8984750409674753 -0.6538201330151669
v -0.8984750357556262 -0.5291175499435722
v -0.8984748571014165 -0.5152601677844565
v -0.8984746679901453 -0.5014025273377508
v -0.8984746302369349 -0.6676739872382785
v -0.8984744717850995 -0.4875446340380886
v -0.8984742711733807 -0.473686491297095
v -0.8984740682829726 -0.4598281006837983
v -0.8984740551547866 -0.6815272999239189
v -0.898473864780575 -0.4459694620795284
v -0.8984736619534603 -0.43211057381064
v -0.8984734607780001 -0.4182514327620189
v -0.8984732775286726 -0.6953800122045805
v -0.8984732619770273 -0.4043920344739926
v -0.898473066067823 -0.3905323732249515
v -0.8984728734022057 -0.3766724421017134
v -0.8984726841999648 -0.3628122330594171
v -0.8984724985766778 -0.3489517369725157
v -0.8984723165667889 -0.3350909436782481
v -0.8984722506021128 -0.7092320567727934
v -0.8984721381426978 -0.3212298420137999
v -0.8984719650330039 0.6371830276107123
v -0.8984719632304893 -0.3073684198482223
v -0.8984719315446428 0.6511194238760978
v -0.8984719011470595 0.6232480523584573
v -0.8984717917228477 -0.2935066641100434
v -0.8984717750450361 0.6650572053326955
v -0.8984717615292439 0.6093145300731386
v -0.8984716234896165 -0.2796445608114023
v -0.8984715644186478 0.5953824890117344
v -0.8984714651813938 0.678996332109508
v -0.8984714583863959 -0.2657820950694326
v -0.898471325141702 0.5814519538982837
v -0.8984712962615172 -0.2519192511255429
v -0.8984711369616782 -0.2380560123631648
v -0.8984710565241187 0.5675229460812541
v -0.8984709803364815 -0.2241923613244758
v -0.8984709659922432 0.6929367600906907
v -0.8984709170233458 -0.7230833571725591
v -0.8984708262420851 -0.2103282797265499
v -0.8984707692402375 0.5535954836846294
v -0.8984706745441339 -0.1964637484773374
v -0.8984705251201242 -0.1825987476918375
v -0.8984704721118995 0.5396695817527514
v -0.8984703778613163 -0.1687332567087821
v -0.8984702347843815 0.7068784406945184
v -0.8984702326743033 -0.1548672541081262
v -0.8984701723660576 0.5257452523889248
v -0.8984700894823154 -0.1410007177296015
v -0.8984699482263332 -0.1271336246925703
v -0.8984698758581737 0.5118225048878766
v -0.8984698088660639 -0.1132659514173887
v -0.8984696713808275 -0.09939767364847003
v -0.8984695872668576 0.497901345862258
v -0.8984695357703919 -0.08552876647921583
v -0.8984694020557861 -0.07165920437896554
v -0.8984693102640172 0.4839817793634787
v -0.898469270280114 -0.05778896122209734
v -0.8984692206939494 0.7208213206070392
v -0.8984692063056887 -0.7369338272458961
v -0.8984691405093906 -0.04391801031939494
v -0.8984690476639007 0.4700638069972425
v -0.8984690128334131 -0.03004632445177941
v -0.8984688873666781 -0.01617387590648841
v -0.8984688015537505 0.4561474280342184
v -0.8984687642493538 -0.002300636515769393
v -0.8984686436483101 0.01157342230186295
v -0.898468573408295 0.4422326395163141
v -0.8984685257582109 0.02544832949777037
v -0.8984684108026655 0.03932411434671662
v -0.898468364189934 0.4283194363590406
v -0.8984682990354389 0.05320080639777341
v -0.8984681907417104 0.06707843542261757
v -0.8984681744361988 0.4144078114504511
v -0.8984680862393718 0.08095703136125013
v -0.8984680043358519 0.4004977557471255
v -0.8984679858803499 0.09483662426518079
v -0.8984678900519314 0.1087172442381363
v -0.8984678628030467 0.7347653414338824
v -0.8984678537948385 0.3865892583676414
v -0.898467799178063 0.1225989213743685
v -0.8984677224931643 0.3726823066839329
v -0.8984677137205904 0.1364816856946494
v -0.8984676341803914 0.1503655670800545
v -0.8984676099336818 0.3587768864108979
v -0.8984675610983446 0.1642505952036485
v -0.8984675154836762 0.3448729816945627
v -0.8984674950560614 0.1781367994601981
v -0.8984674384100663 0.3309705751990614
v -0.898467436676299 0.1920242088940433
v -0.8984673866229388 0.2059128521252703
v -0.8984673779089728 0.3170696481926389
v -0.8984673456004102 0.2198027572743266
v -0.8984673331303412 0.3031701806328306
v -0.8984673143524019 0.2336939518852294
v -0.8984673031982477 0.289272151250928
v -0.8984672936596796 0.2475864628475082
v -0.8984672872274645 0.2753755376357902
v -0.8984672843367991 0.2614803163170233
v -0.8984670316608104 -0.7507833708936221
v -0.8984660876131364 0.7487104392067233
v -0.8984642860721319 -0.7646318824012462
v -0.8984638055595665 0.7626565436396801
v -0.8984609060550929 0.7766035769749265
v -0.8984608374726353 -0.7784792477180128
v -0.8984572502220881 0.7905514521989789
v -0.8984565229139817 -0.7923253472797387
v -0.8984526599388626 0.8045000704044253
v -0.8984511416889368 -0.8061700612626739
v -0.8984469010034687 0.8184493172702039
v -0.8984444475494017 -0.8200132785899173
v -0.8984396571026629 0.8323990594354136
v -0.8984361405633078 -0.8338549116540381
v -0.8984304903342535 0.8463491439859405
v -0.8984258600077709 -0.8476949196167509
v -0.898418784669497 0.8602994096637934
v -0.8984131814164537 -0.8615333441571715
v -0.8984036737569295 0.8742497274282233
v -0.8983976240742521 -0.8753703619606157
v -0.8983839676354224 0.8882000983094109
v -0.8983786802988363 -0.8892063563465854
v -0.8983581173304415 0.9021508405042117
v -0.898355884077164 -0.9030420036430993
v -0.8983289415668743 -0.9168783561686124
v -0.8983242917505677 0.9161028821346309
v -0.898297945029086 -0.9307168839474126
v -0.8982806848629572 0.9300581268190301
v -0.8982636740789782 -0.9445594191295236
v -0.8982279472454124 -0.9584079397406401
v -0.8982262301857019 0.9440197666969368
v -0.8981939371946616 -0.9722641164749232
v -0.898166121858232 -0.9861285560796116
v -0.8981620196037372 0.957992256846227
v -0.8981490005337373 -0.9999999999084171
v -0.8980939355877336 0.9719802904352143
v -0.8980367203204614 0.9859850473980107
v -0.8980024190370538 0.9999999999115193
v -0.894457389640202 -0.577603692645267
v -0.8944573707948869 -0.5914594455764817
v -0.8944573628159821 -0.5637476166598935
v -0.8944572996515457 -0.5498912348388552
v -0.8944572949688685 -0.605314854807281
v -0.8944572078282463 -0.5360345613210251
v -0.8944571484638045 -0.6191698958723301
v -0.8944570936555453 -0.5221776074731761
v -0.8944569623001072 -0.5083203821600765
v -0.8944569147002245 -0.6330245400514375
v -0.8944568179765312 -0.4944628919806134
v -0.8944566641066019 -0.480605141473408
v -0.8944565736132892 -0.6468787538902345
v -0.894456503452573 -0.4667471332952611
v -0.8944563382289298 -0.4528888683755581
v -0.894456170196225 -0.4390303460495174
v -0.8944561009110098 -0.660732498681916
v -0.8944560007399256 -0.4251715641729071
v -0.89445583093667 -0.4113125192205994
v -0.8944556616099286 -0.3974532063710859
v -0.8944554933767142 -0.3835936195788551
v -0.8944554671607559 -0.6745857299205306
v -0.8944553266867276 -0.3697337516363166
v -0.8944551618550995 -0.3558735942267766
v -0.8944551113384299 0.6441538595949787
v -0.8944550872590625 0.6302182228888596
v -0.8944550232526163 0.6580908994167165
v -0.8944549990897149 -0.3420131379697929
v -0.8944549750955689 0.6162840229757638
v -0.8944548385139536 -0.3281523724600905
v -0.8944547951756994 0.6023512898002006
v -0.8944547945072211 0.6720293047719411
v -0.8944546801855625 -0.3142912863010815
v -0.8944546366614671 -0.688438396745543
v -0.8944545646184778 0.5884200497363137
v -0.8944545241122674 -0.3004298671339155
v -0.8944543913831554 0.6859690339882833
v -0.8944543702646442 -0.2865681016628811
v -0.8944542977891852 0.5744903257431847
v -0.8944542185866994 -0.2727059756778882
v -0.8944540690045369 -0.2588434740746742
v -0.8944540066837281 0.5605621375138031
v -0.8944539214334397 -0.2449805808733141
v -0.8944537757836433 -0.2311172792355446
v -0.8944537739233348 0.6999100410953618
v -0.8944537012565063 0.5466355016180473
v -0.8944536319650375 -0.2172535514813624
v -0.8944535660490043 -0.7022904414116433
v -0.8944534898909956 -0.2033893791053048
v -0.8944533897023996 0.5327104316398181
v -0.8944533494815005 -0.1895247427927835
v -0.8944532106657095 -0.1756596224367995
v -0.8944530787009523 0.5187869383084276
v -0.8944530733840769 -0.1617939971553389
v -0.8944529375901327 -0.1479278453097173
v -0.894452894644146 0.7138522755787918
v -0.8944528032520006 -0.134061144524115
v -0.8944527736289547 0.5048650296243996
v -0.8944526703537227 -0.1201938717065221
v -0.8944525388964442 -0.1063260030712889
v -0.8944524787462446 0.4909447109799092
v -0.8944524088995086 -0.09245751416345946
v -0.8944522804014943 -0.07858837988504573
v -0.8944522025707181 -0.7161417988395249
v -0.8944521973585164 0.4770259852741657
v -0.894452153461227 -0.06471857452338191
v -0.8944520281587874 -0.05084807178168244
v -0.8944519319601647 0.463108853024109
v -0.8944519045965387 -0.03697684481191023
v -0.8944517829001803 -0.02310486625004475
v -0.8944516968630134 0.7277956820677307
v -0.8944516843596181 0.4491933124708329
v -0.8944516632198467 -0.009232108253825533
v -0.8944515457312529 0.004641457456971852
v -0.8944514557891964 0.4352793596821762
v -0.8944514306368948 0.01851585955768309
v -0.8944513181673046 0.03239112707329973
v -0.8944512470012059 0.4213669886519346
v -0.8944512085823602 0.04626728933039975
v -0.8944511021726439 0.06014437590646846
v -0.89445105835175 0.4074561913961334
v -0.894450999260842 0.07402241657663
v -0.8944509002031739 0.08790144125782683
v -0.8944508898735504 0.393546958046789
v -0.8944508053908291 0.1017814799504965
v -0.894450741338935 0.3796392769435514
v -0.8944507152513926 0.1156625626778141
v -0.8944506302502229 0.1295447194225806
v -0.8944506123140317 0.3657331347235817
v -0.8944505508917406 0.1434279800618521
v -0.8944505022051231 0.351828516409978
v -0.8944504819532748 -0.7299923963362601
v -0.8944504777205803 0.1573123742994166
v -0.8944504113225321 0.1711979315962397
v -0.8944504102980295 0.3379254054990108
v -0.8944503523252004 0.1850846810990064
v -0.8944503357913214 0.3240237840463844
v -0.8944503013982718 0.1989726515668964
v -0.894450277824099 0.3101236327526865
v -0.8944502592532777 0.2128618712967389
v -0.8944502354990134 0.2962249310481461
v -0.8944502266427053 0.22675236804669
v -0.8944502079011443 0.2823276571767702
v -0.8944502043582829 0.2406441689585839
v -0.8944501941132994 0.2684317882798883
v -0.894450193228239 0.2545373004791005
v -0.8944501124766326 0.7417401999082056
v -0.8944483257767389 -0.7438421536231749
v -0.8944480589319265 0.7556857625458221
v -0.8944456382612638 -0.7576909833820524
v -0.8944454349799702 0.7696322966047786
v -0.894442302376903 -0.7715387926368747
v -0.8944421145555963 0.7835797205172921
v -0.8944381752135924 -0.7853854854409276
v -0.8944379377322753 0.7975279425701471
v -0.8944330826177177 -0.7992309675542757
v -0.8944326971124142 0.8114768584063093
v -0.8944268132509666 -0.8130751540955676
v -0.8944261172346462 0.8254263486263445
v -0.8944191125291463 -0.8269179815629788
v -0.8944178239085493 0.8393762788291415
v -0.8944096774913297 -0.8407594261492901
v -0.8944073007247297 0.8533265081005718
v -0.8943981547736465 -0.8545995308324376
v -0.8943938331741151 0.8672769181853851
v -0.8943841458817907 -0.8684384439391326
v -0.8943764494893895 0.8812274831978951
v -0.8943672272642886 -0.8822764708719012
v -0.8943538839884735 0.8951784041736394
v -0.8943469972431973 -0.8961141370165385
v -0.8943246139054427 0.9091303253025422
v -0.894323166409453 -0.9099522520433501
v -0.8942957099864979 -0.9237919533450496
v -0.8942870522827648 0.9230846186409867
v -0.8942650940374178 -0.9376346911590685
v -0.8942400177409322 0.9370436634220946
v -0.8942325599991825 -0.9514821066432002
v -0.8942004053159934 -0.9653357479690757
v -0.8941836639061982 0.9510109449230313
v -0.89417210349416 -0.9791965598743946
v -0.8941517224218449 -0.9930641988058164
v -0.8941211625429478 0.9649906018904109
v -0.8940613489958664 0.9789855871893314
v -0.8940185773191542 0.9929933615473877
v -0.8904392061602997 -0.5568076067160972
v -0.8904391949926521 -0.5429513646219236
v -0.8904391790747744 -0.5706635433945588
v -0.8904391530909386 -0.5290948294180478
v -0.8904391046576581 -0.5845191596140078
v -0.8904390866694319 -0.515238010924197
v -0.8904390008502024 -0.5013809166962503
v -0.8904389719657325 -0.5983744373125922
v -0.8904388998412734 -0.4875235522222152
v -0.8904387870862416 -0.4736659210940658
v -0.8904387678230418 -0.6122293550975487
v -0.8904386653901648 -0.4598080251577932
v -0.8904385370256298 -0.4459498646439636
v -0.890438476376243 -0.6260838879023018
v -0.8904384038221922 -0.4320914382809605
v -0.8904382672418208 -0.4182327433929374
v -0.8904382007807211 0.6371887449577697
v -0.8904381769180822 0.6511250327312457
v -0.8904381284425196 -0.4043737759843483
v -0.8904381228608353 0.6232538769019411
v -0.8904380785554499 -0.6399380066158545
v -0.8904380245379583 0.6650627048056104
v -0.8904379883319439 -0.3905145308127569
v -0.8904379657567869 0.6093204602101644
v -0.89043784761253 -0.3766550014514666
v -0.8904377485360976 0.5953885229212634
v -0.8904377120293904 0.6790017218186375
v -0.8904377068194198 -0.3627951803433584
v -0.89043756635227 -0.3489350588471876
v -0.8904375514184377 -0.6537916776908661
v -0.890437487238635 0.5814580896205698
v -0.8904374265018693 -0.3350746272774556
v -0.8904372874723558 -0.3212138749388568
v -0.8904372019887229 0.692942040268259
v -0.8904371952997349 0.5675291815871388
v -0.8904371493997126 -0.3073527901561968
v -0.8904370123671204 -0.2934913603005757
v -0.8904368839098188 0.5536018169349467
v -0.8904368764176684 -0.2796295718125553
v -0.8904368673507863 -0.6676448627422945
v -0.890436741564852 -0.2657674102229417
v -0.8904366078012194 -0.2519048601717576
v -0.8904365623228429 0.5396760107484566
v -0.8904364751054857 -0.2380419054259127
v -0.8904364500629782 0.7068836122864158
v -0.8904363434483801 -0.2241785288960321
v -0.8904362381228826 0.5257517752127633
v -0.8904362127974538 -0.2103147126528513
v -0.8904360831210401 -0.1964504379435529
v -0.8904359930882457 -0.6814975181567448
v -0.8904359543915333 -0.1825856852083758
v -0.8904359174559422 0.5118291197384804
v -0.8904358265881192 -0.1687204340978004
v -0.8904356996990755 -0.1548546634905828
v -0.8904356052324528 0.4979080510815744
v -0.8904355737237347 -0.1409883515128867
v -0.8904354486741907 -0.1271214755587338
v -0.890435403461454 0.7208263853595419
v -0.8904353245768154 -0.1132540123119788
v -0.8904353053047278 0.483988573458395
v -0.8904352014736359 -0.09938593776998865
v -0.8904350794236197 -0.08551722726919103
v -0.8904350206227508 0.470070688656222
v -0.8904349585039024 -0.07164785551263968
v -0.8904348885203337 -0.6953495947450543
v -0.890434838810986 -0.0577777965997235
v -0.8904347533710154 0.4561543961396862
v -0.8904347204619312 -0.04390702405813528
v -0.890434603595565 -0.03003551087819567
v -0.8904345050886489 0.4422396931534632
v -0.8904344883737118 -0.01616322954961519
v -0.8904343749824636 -0.002290152100758657
v -0.8904342767746842 0.4283265748216525
v -0.8904342636334949 0.01158374985953577
v -0.8904341545654261 0.02545850509754965
v -0.8904340689800795 0.4144150342442565
v -0.8904340480452354 0.03933414270766992
v -0.8904339989976949 0.7347703019601467
v -0.8904339443697205 0.05321069206276381
v -0.8904338818878703 0.4005050625911651
v -0.8904338438669996 0.06708818276195529
v -0.8904337468980457 0.08096664457583203
v -0.8904337153826932 0.3865966491940265
v -0.8904336538582347 0.09484610738912504
v -0.8904335691107872 0.3726897816363512
v -0.8904335651788914 0.1087266011409216
v -0.8904335052261749 -0.7092010374890205
v -0.8904334813287997 0.1226081557624832
v -0.8904334425314836 0.3587844458421607
v -0.8904334028156436 0.1364908011127587
v -0.8904333349611113 0.3448806261634451
v -0.8904333301873281 0.1503745669116915
v -0.8904332640331237 0.1642594826714367
v -0.890433245610167 0.3309783054666516
v -0.890433204984555 0.1781455776256113
v -0.8904331736145372 0.3170774652183748
v -0.8904331537159451 0.192032880656712
v -0.8904331180614914 0.3031780855703751
v -0.8904331109445001 0.2059214202218421
v -0.8904330780111093 0.2892801454440081
v -0.8904330774297986 0.2198112242768945
v -0.8904330539725273 0.233702320199338
v -0.8904330525137465 0.2753836226141029
v -0.8904330414122631 0.2475947347097575
v -0.8904330406240851 0.2614884937922916
v -0.8904321604505838 0.7487152990343393
v -0.8904317846856098 -0.7230517854602448
v -0.8904297949154696 0.7626613072667622
v -0.8904296561021074 -0.7369017720286387
v -0.8904270337719603 -0.7507509255353331
v -0.8904267876285186 0.7766082500276792
v -0.8904238139418112 -0.7645991706861804
v -0.8904229944562139 0.7905560419292628
v -0.8904198711228404 -0.7784464310357504
v -0.8904182308154818 0.8045045870626419
v -0.8904150538901457 -0.7922926330865369
v -0.8904122552396511 0.8184537774472999
v -0.8904091803159012 -0.8061377127329374
v -0.8904047453243227 0.8324034934210962
v -0.8904020334110624 -0.8199816250419276
v -0.8903952639621551 0.8463536102332639
v -0.8903933573652569 -0.8338243586729974
v -0.8903832158249814 0.8603040194372849
v -0.8903828561204834 -0.8476659565356679
v -0.8903701971189905 -0.8615065443742037
v -0.890367799817199 0.8742546792653472
v -0.890355025235314 -0.8753463684247516
v -0.8903479746391812 0.8882057122730994
v -0.8903369951479185 -0.8891858413434631
v -0.8903224725091954 0.9021575654749102
v -0.8903158342751177 -0.903025591265994
v -0.8902914512046568 -0.9168665012882309
v -0.8902899192509849 0.9161112301992733
v -0.8902641030084275 -0.9307097156402621
v -0.8902491457370201 0.9300684792002807
v -0.8902346205719436 -0.9445565767062977
v -0.8902046535815875 -0.9584084495217715
v -0.8901998112204149 0.9440320118771142
v -0.8901768382980849 -0.9722663852499744
v -0.8901546167001502 -0.986130601998973
v -0.8901435167514998 0.9580052846233769
v -0.8901411330585564 -0.9999999999084116
v -0.8900855931221201 0.9719915660310364
v -0.8900369656393936 0.9859913419894814
v -0.8900068638316309 0.9999999999114384
v -0.8864213512565505 0.6441596089017793
v -0.8864213152319906 0.6302240826116846
v -0.886421270349131 0.6580965369254071
v -0.8864211873421125 0.6162899914177931
v -0.8864211623987827 -0.52215546465421
v -0.8864211569551812 -0.5360118879543971
v -0.8864211415022109 -0.5082987561669271
v -0.8864211190954087 -0.5498680177893225
v -0.8864210993034374 -0.4944417687275799
v -0.886421042884716 0.6720348295099304
v -0.8864210415088504 -0.5637238436571705
v -0.8864210399681131 -0.4805845066884151
v -0.8864209887710381 0.602357365037649
v -0.88642096692949 -0.4667269726605007
v -0.8864209154165255 -0.5775793526306963
v -0.8864208830067337 -0.4528691676381602
v -0.8864207905050473 -0.43901109110785
v -0.8864207373779673 0.5884262296976038
v -0.8864207302924509 -0.5914345291336299
v -0.8864206913004388 -0.4251527411430812
v -0.8864206338483323 0.6859744454915031
v -0.886420586911475 -0.4112941144869126
v -0.8864204785599898 -0.397435206623461
v -0.8864204735305762 -0.605289354695643
v -0.8864204481635065 0.5744966082788159
v -0.8864203672223911 -0.38357601183977
v -0.8864202536729646 -0.3697165232792707
v -0.8864201385203567 -0.3558567329879654
v -0.8864201336642791 0.5605685204568571
v -0.8864201300455025 -0.6191438076876895
v -0.8864200222382526 -0.3419966319543608
v -0.88642000179415 0.6999153395077686
v -0.8864199051911096 -0.3281362101440808
v -0.8864198042902488 0.546641982835705
v -0.8864197876556978 -0.3142754565300009
v -0.8864196817924421 -0.6329978630417603
v -0.8864196698390819 -0.3004143591186618
v -0.8864195518935982 -0.2865529049736457
v -0.8864194686155432 0.532717009076511
v -0.8864194339293028 -0.2726910802365305
v -0.8864193160242954 -0.2588288701459777
v -0.8864191982332712 -0.2449662590554501
v -0.8864191336309241 0.5187936100213939
v -0.8864191071885221 -0.6468514919624168
v -0.8864190975176359 0.7138574617482084
v -0.8864190805946005 -0.2311032304500145
v -0.886418963136191 -0.2172397669626325
v -0.8864188458803514 -0.2033758503903093
v -0.8864188049641348 0.5048717938124618
v -0.886418728847841 -0.1895114617104348
v -0.886418612061262 -0.1756465810976174
v -0.8864184955479232 -0.1617811879412875
v -0.8864184870729501 0.4909515660062937
v -0.886418380413537 -0.6607046616424186
v -0.8864183793422887 -0.1479152608643183
v -0.8864182634881002 -0.1340487777428936
v -0.8864181834147106 0.4770329296841495
v -0.8864181480402512 -0.1201817157278245
v -0.8864180330664742 -0.1063140512675065
v -0.8864179186488946 -0.09244576013268101
v -0.886417896595368 0.4631158855582286
v -0.8864178623257708 0.7278007576360397
v -0.8864178048854907 -0.07857681744315545
v -0.8864176918914988 -0.06470719769661636
v -0.8864176285004944 0.4492004320743261
v -0.8864175798007854 -0.0508368747996533
v -0.8864174705635749 -0.6745573350020195
v -0.8864174687672161 -0.03696582210109778
v -0.8864173804102927 0.4352865655112639
v -0.886417358966031 -0.02309401242776582
v -0.8864172505952471 -0.00922141812267452
v -0.8864171531003359 0.421374280077479
v -0.8864171438770926 0.004651988914207615
v -0.8864170390594829 0.01852623718263688
v -0.8864169469295275 0.4074635680051543
v -0.8864169364175407 0.0324013555361689
v -0.8864168362551605 0.04627737313362257
v -0.8864167619166015 0.3935544196422522
v -0.8864167389066124 0.06015431938793625
v -0.8864166447381805 0.07403222391243848
v -0.8864165978063396 0.3796468235427922
v -0.8864165541498217 0.08791111646456776
v -0.8864164675768266 0.1017910268870935
v -0.8864164541265805 0.3657407665556782
v -0.8864163854914583 0.1156719850469044
v -0.8864163406256984 -0.6884094704820798
v -0.8864163302369997 0.3518362339123398
v -0.886416308404537 0.1295540207714445
v -0.8864162368669239 0.143437163782893
v -0.8864162257319107 0.7417451674023936
v -0.8864162253705645 0.337933209313412
v -0.8864161714708538 0.1573214436301947
v -0.8864161386684976 0.3240316750146327
v -0.886416112851045 0.1712068896190598
v -0.886416069209516 0.31013161191209
v -0.8864160616855012 0.1850935307400661
v -0.8864160186959018 0.1989813955949976
v -0.886416016034056 0.2962329996269104
v -0.8864159846474522 0.2128705123215696
v -0.8864159781641265 0.2823358165894362
v -0.8864159603480433 0.2267609085166855
v -0.8864159546193844 0.2684400401229025
v -0.8864159466465367 0.2406526111583786
v -0.8864159444299632 0.2545456465265867
v -0.886414946236318 -0.7022610219364338
v -0.8864141023100306 0.7556906254992314
v -0.8864132341807298 -0.7161119386909519
v -0.886411387299935 0.7696370597909172
v -0.8864111405878048 -0.7299621658680979
v -0.8864085887743902 -0.7438116451201078
v -0.8864079503377553 0.7835843904906872
v -0.8864054867027712 -0.7576603159755103
v -0.8864036263749384 0.7975325289286326
v -0.8864017240384446 -0.7715081180874743
v -0.8863982024556568 0.8114813765880561
v -0.8863971688456783 -0.7853549947828167
v -0.886391664052863 -0.7992008984499704
v -0.8863913986760625 0.8254308257054748
v -0.8863850239882909 -0.8130457984710259
v -0.8863828417365548 0.8393807645045257
v -0.8863770315796237 -0.8268896925826925
v -0.8863720308339638 0.853331093178839
v -0.8863674373123815 -0.8407326227007467
v -0.8863582995038676 0.8672817608180142
v -0.8863559618992961 -0.8545746962650195
v -0.8863423060479882 -0.8684161138605209
v -0.8863407848738254 0.8812328369639292
v -0.8863261729874025 -0.8822572028700868
v -0.8863184285144214 0.8951846307048769
v -0.8863073125070036 -0.8960984545884514
v -0.8862900501129537 0.9091378596749065
v -0.8862855982318418 -0.9099405577644025
v -0.8862611504695692 -0.9237844141317548
v -0.8862545548350832 0.9230938455356943
v -0.8862345105478212 -0.9376311111472949
v -0.8862113579754121 0.9370546676200754
v -0.8862068486655785 -0.9514818174975308
v -0.8861801405916963 -0.9653375630219565
v -0.886161141942904 0.9510231346068445
v -0.8861571641759916 -0.9791988709284701
v -0.886140933083474 -0.9930653103470901
v -0.8861070796703536 0.9650023028647321
v -0.8860563826139859 0.9789940362252564
v -0.8860193786905521 0.9929963693590921
v -0.8824044761868174 0.6371946308153427
v -0.8824044619788197 0.6511308050098772
v -0.8824043844982321 0.6232598745499688
v -0.8824043141242515 0.6650683620410164
v -0.882404210395171 0.6093265676230837
v -0.8824039998486731 0.6790072629643438
v -0.882403973711389 0.5953947379156794
v -0.8824036911471207 0.5814644099258192
v -0.8824034804138898 0.6929474647938609
v -0.8824033767024984 0.5675356049069372
v -0.8824031863027012 -0.5013598374605549
v -0.8824031856954383 -0.4875029339477454
v -0.8824031662665418 -0.4736457523486182
v -0.8824031639958086 -0.5152164596807581
v -0.882403131410923 -0.4597882942729693
v -0.8824031138543272 -0.5290727956908194
v -0.8824030839365635 -0.4459305598356018
v -0.8824030420465507 0.5536083410003068
v -0.8824030299763826 -0.5429288387329926
v -0.8824030261585648 -0.432072547745656
v -0.8824029599790634 -0.4182142553848933
v -0.8824029052975331 -0.5567845800654111
v -0.8824028869550977 -0.4043556788760596
v -0.8824028083561949 -0.3904968131424182
v -0.8824027313767298 -0.5706400088028891
v -0.8824027252131706 -0.3766376519594936
v -0.8824027099302457 0.7068889202791002
v -0.8824026968343638 0.5396826333623502
v -0.8824026383594171 -0.3627781879999964
v -0.8824025484657703 -0.34891841287284
v -0.8824024981428754 -0.584495111742698
v -0.8824024560698951 -0.3350583171570823
v -0.8824023616009958 -0.3211978904315594
v -0.8824023489818216 0.5257584942871748
v -0.8824022654005494 -0.3073371213009122
v -0.8824021935940571 -0.5983498731765335
v -0.8824021677396621 -0.2934759974186456
v -0.8824020688335724 -0.2796145055077982
v -0.8824020049050705 0.5118359333245915
v -0.8824019688537486 -0.2657526313797536
v -0.8824018679379638 -0.2518903599516699
v -0.882401803439756 -0.612204274691291
v -0.8824017661986857 -0.2380276752629637
v -0.8824016697301887 0.4979149573938426
v -0.8824016637300626 -0.2241645604912446
v -0.8824016338244961 0.7208315776302098
v -0.8824015606137516 -0.2103009979680601
v -0.8824014569237926 -0.1964369691947782
v -0.8824013527307072 -0.1825724548589075
v -0.8824013474773247 0.4839955708932883
v -0.882401310674203 -0.6260582949633607
v -0.8824012481049699 -0.1687074348511264
v -0.8824011431199756 -0.1548418882832719
v -0.882401041222677 0.4700777758063258
v -0.8824010378546087 -0.1409757935075131
v -0.8824009323955009 -0.127109128136919
v -0.8824008268390519 -0.1132418690676079
v -0.882400753241034 0.4561615718038575
v -0.8824007212932686 -0.09937399250264943
v -0.8824006950664801 -0.6399119095541742
v -0.8824006158794782 -0.08550547397787545
v -0.8824005107339489 -0.07163628838973667
v -0.8824004851310968 0.4422469563436436
v -0.882400406009458 -0.05776641002533058
v -0.8824003018768293 -0.04389581259470653
v -0.8824002379254665 0.4283339247668914
v -0.8824001985264621 -0.03002446926554347
v -0.8824001868205679 0.7347753801635876
v -0.8824000961698713 -0.01615235270027709
v -0.8824000121868952 0.4144224703924405
v -0.8823999950412471 -0.002279435095740688
v -0.8823999325499643 -0.6537650907191096
v -0.8823998953990487 0.01159431177463277
v -0.8823998080922123 0.4005125846088854
v -0.8823997975276326 0.02546891651601312
v -0.8823997017389225 0.03934440806476348
v -0.8823996255051786 0.3866042569649648
v -0.8823996083741166 0.05322081563841529
v -0.8823995178054297 0.06709816868304135
v -0.8823994640394051 0.3726974752585135
v -0.8823994304378575 0.08097649681805569
v -0.8823993467109507 0.09485582977848384
v -0.8823993231123723 0.358792225624244
v -0.8823992671005769 0.1087361973547624
v -0.8823992019915077 0.344888492620577
v -0.8823991921206403 0.1226176293301426
v -0.8823991223247203 0.1365001554157849
v -0.8823990998332015 0.3309862593157091
v -0.8823990583075811 0.1503838051836475
v -0.8823990157155795 0.317085507373053
v -0.8823990007064894 0.1642686079972814
v -0.8823989944902664 -0.6676178072481191
v -0.882398950202258 0.1781545929406593
v -0.8823989486657824 0.3031862171361513
v -0.8823989075199244 0.1920417887451716
v -0.8823988976824444 0.2892883677131162
v -0.8823988734289404 0.2059302237149331
v -0.8823988617540036 0.2753919370606172
v -0.8823988487427331 0.2198199256505504
v -0.8823988398734178 0.2614969020673965
v -0.8823988343174676 0.2337109217714988
v -0.8823988310498039 0.2476032386372643
v -0.8823982902186456 0.7487202658325367
v -0.8823978468070783 -0.6814700243653273
v -0.8823964489215709 -0.6953217037274185
v -0.8823958481482537 0.7626661666071733
v -0.8823947524977596 -0.7091728035782732
v -0.8823927423078969 0.7766130076948842
v -0.8823926999446865 -0.7230232791419071
v -0.8823902226482316 -0.7368730833696922
v -0.8823888244750184 0.7905607066921657
v -0.8823872389100894 -0.7507221682038704
v -0.8823839057861987 0.8045091730268198
v -0.8823836515921122 -0.7645704865803286
v -0.8823793455049453 -0.7784179954713932
v -0.8823777415366453 0.8184583086738644
v -0.8823741846531227 -0.7922646603635166
v -0.8823700102896253 0.8324080123885743
v -0.882368009573927 -0.8061104616699828
v -0.8823606352150634 -0.8199554036808723
v -0.8823602869688848 0.8463581918592769
v -0.8823518501385468 -0.8337995267227131
v -0.8823480122199027 0.8603087911614039
v -0.8823414184091456 -0.8476429231901738
v -0.8823324657530491 0.8742598437359123
v -0.882329086488156 -0.8614857579421124
v -0.8823145990383358 -0.875328293063521
v -0.882312760433497 0.8882115614468032
v -0.8822977299094583 -0.8891709158209118
v -0.8822878864215837 0.9021644642726794
v -0.8822783373161476 -0.9030141661094996
v -0.8822568493986825 0.9161195385769045
v -0.8822564537922671 -0.9168587549046019
v -0.8822324189614589 -0.9307055574319577
v -0.8822189628107194 0.9300783814554836
v -0.8822070499536097 -0.944555555082309
v -0.8821818104619235 -0.9584096940134135
v -0.8821743726171423 0.9440432408853608
v -0.8821588833186071 -0.9722686311610297
v -0.882140929966114 -0.9861323748084041
v -0.8821301674661699 -0.9999999999084076
v -0.8821249076576074 0.9580167829246932
v -0.8820752559870054 0.972001280016025
v -0.8820336945277942 0.9859968213520481
v -0.8820074164286371 0.9999999999113662
v -0.8783876481007789 0.6441655120676223
v -0.8783876003839556 0.6302301005710188
v -0.8783875744366074 0.6581023234264025
v -0.8783874572627722 0.6162961220488472
v -0.8783873487231425 0.6720404978136243
v -0.8783872407125471 0.6023636060486051
v -0.8783869692769134 0.5884325786984121
v -0.8783869347503512 0.6859799945005498
v -0.878386658544547 0.5745030628442848
v -0.878386321553112 0.5605750781811545
v -0.8783862897011397 0.6999207686643355
v -0.8783859691351785 0.5466486413786548
v -0.878385610217064 0.5327237662022505
v -0.878385362790482 0.7138627711500271
v -0.8783853347586319 -0.4528498830958751
v -0.8783853330749155 -0.4667072852630496
v -0.8783853222883501 -0.4389921998968603
v -0.8783853144623341 -0.4805644071798747
v -0.878385297969113 -0.425134233575046
v -0.8783852755882543 -0.4944212482465349
v -0.8783852637111103 -0.4112759807933044
v -0.8783852520788302 0.5188004636300616
v -0.8783852210935399 -0.3974174370238951
v -0.8783852124591724 -0.5082778064007796
v -0.8783851714189366 -0.3835585965970784
v -0.8783851202998426 -0.522134078026847
v -0.8783851157593237 -0.3696994527435728
v -0.8783850549953467 -0.3558399976316127
v -0.8783849934115285 -0.5359900578539485
v -0.8783849898493939 -0.3419802223993219
v -0.8783849209135681 -0.328120117183075
v -0.8783849005817002 0.5048787419656344
v -0.8783848486732602 -0.3142596711424723
v -0.8783848250056485 -0.5498457388440959
v -0.8783847735269756 -0.3003988724825045
v -0.8783846958029764 -0.2865377084734428
v -0.8783846157732288 -0.2726761654689428
v -0.8783846070083278 -0.5637011120694718
v -0.8783845603677211 0.4909586069469004
v -0.878384533665078 -0.2588142289228124
v -0.8783844496710118 -0.2449518834048556
v -0.8783843639568325 -0.2310891126161696
v -0.87838432983043 -0.5775561665801736
v -0.8783842766685001 -0.2172258994042415
v -0.8783842350354595 0.477040061851573
v -0.8783841879378801 -0.2033622257781613
v -0.8783840978875914 -0.1894980729242427
v -0.878384093491359 0.7278059481750194
v -0.8783840066351192 -0.175633421222318
v -0.878383982096516 -0.5914108892640839
v -0.8783839272947409 0.4631231075992591
v -0.8783839142963332 -0.1617682502629519
v -0.8783838209885323 -0.1479025388658002
v -0.8783837268331087 -0.1340362650993179
v -0.8783836391028873 0.4492077428505893
v -0.8783836319579207 -0.1201694063020065
v -0.878383550324786 -0.6052652647019502
v -0.8783835364994375 -0.1063019391053722
v -0.8783834406047157 -0.09243383945875129
v -0.87838337178449 0.4352939641036857
v -0.8783833444332532 -0.07856508265614424
v -0.878383248158758 -0.06469564336518537
v -0.8783831519708662 -0.05082549565835922
v -0.8783831261364498 0.4213817657882962
v -0.8783830560768312 -0.03695461304656231
v -0.8783830185484284 -0.6191192750226572
v -0.8783829607032058 -0.02308296851509211
v -0.8783829025197909 0.4074711403579204
v -0.8783828660975337 -0.00921053456213356
v -0.8783827725300615 0.00466271676020427
v -0.8783827009395825 0.3935620783802372
v -0.8783826802954801 0.01853681380226106
v -0.8783825897146995 0.03241178527058427
v -0.8783825211141677 0.3796545686261218
v -0.8783825011366602 0.04628766017906421
v -0.8783824149401755 0.06016446779745201
v -0.8783824091733623 0.7417502409533845
v -0.8783823678668382 -0.6329728997663724
v -0.8783823625347987 0.3657485981575128
v -0.8783823315358021 0.07404223759728153
v -0.8783822513677217 0.08792099919523212
v -0.8783822245166859 0.3518441524143496
v -0.8783821749156198 0.1018007822939843
v -0.8783821062423903 0.3379412153007682
v -0.8783821026965339 0.1156816166206346
v -0.878382035266639 0.1295635318627524
v -0.8783820067984275 0.3240397692706963
v -0.8783819732229219 0.1434465576021722
v -0.878381925205875 0.3101397954129537
v -0.8783819172046924 0.1573307232466317
v -0.8783818678948557 0.1712160579593744
v -0.8783818604457251 0.2962412735359193
v -0.8783818260208587 0.1851025905868481
v -0.8783818114796527 0.2823441822517912
v -0.878381792355198 0.1989903495846413
v -0.8783817772668184 0.2684484990604287
v -0.8783817677153611 0.2128793629418008
v -0.8783817567772635 0.2545542004327355
v -0.8783817529630351 0.2267696581036861
v -0.8783817490023982 0.2406612618935123
v -0.8783815759129363 -0.6468261157670318
v -0.8783806162203162 -0.6606788970709373
v -0.8783802218952177 0.7556955852209744
v -0.8783794574713061 -0.6745312149156073
v -0.8783780626045243 -0.6883830378032135
v -0.8783774239692581 0.7696419106682175
v -0.8783763877586023 -0.702234331716927
v -0.8783743810283429 -0.7160850605475579
v -0.8783738817463449 0.7835891403695194
v -0.8783719810121584 -0.7299351868235348
v -0.878369426863065 0.7975371905047469
v -0.8783691151376257 -0.7437846728712439
v -0.8783656977692408 -0.7576334825765245
v -0.87836384401044 0.8114859711281319
v -0.8783616281347679 -0.7714815839722349
v -0.8783568543011053 0.8254353896458388
v -0.8783567881625891 -0.785328952939528
v -0.8783510404148762 -0.7991755783760645
v -0.8783480939029652 0.8393853602094927
v -0.8783442264496006 -0.8130214692408977
v -0.8783370893917954 0.8533358244130094
v -0.8783361661807921 -0.8268666639143321
v -0.8783266591928678 -0.8407112422895729
v -0.8783232350498539 0.8672867909323924
v -0.8783154896191362 -0.8545553409180043
v -0.8783057837891998 0.8812384025511693
v -0.8783024373052178 -0.8683991713092112
v -0.8782872997387512 -0.8822430409518227
v -0.8782838726023215 0.8951910357383501
v -0.8782699315474628 -0.8960873752763828
v -0.8782566145966242 0.9091454273540871
v -0.8782503103039382 -0.9099327357880779
v -0.8782286367891869 -0.9237798240535564
v -0.8782233014676025 0.9231028024134753
v -0.8782054709135871 -0.9376294530266388
v -0.8781837723506257 0.9370649440810608
v -0.8781818831654145 -0.951482459507619
v -0.8781595593584491 -0.9653395312505216
v -0.878140727659807 -0.9792009383163324
v -0.8781390147213359 0.9510340967709243
v -0.8781276407487767 -0.9930662418666319
v -0.8780920310200291 0.96501251072514
v -0.8780486972752124 0.9790013420891494
v -0.8780166985430481 0.9929990079075114
v -0.8743708018423112 0.6372006603833614
v -0.8743707970873248 0.6511367168712997
v -0.8743706968523887 0.6232660196186441
v -0.8743706539031267 0.6650741542596593
v -0.8743705064142721 0.6093328258002565
v -0.8743703384462064 0.6790129339672072
v -0.8743702510689154 0.595401106697209
v -0.8743699481268293 0.5814708867608072
v -0.8743698107554507 0.6929530134761868
v -0.8743696121107846 0.5675421872542351
v -0.8743692551332797 0.5536150263767292
v -0.8743690235397822 0.7068943461257642
v -0.8743688872215686 0.5396894193831407
v -0.8743685165997799 0.5257653786993615
v -0.8743681499353232 0.5118429140339225
v -0.8743679206146299 0.7208368808648689
v -0.8743677925550795 0.4979220324860107
v -0.8743675784230885 -0.4181961464364411
v -0.8743675748845436 -0.4043379159772548
v -0.8743675706428733 -0.4320540847989086
v -0.8743675616140498 -0.3904793882208736
v -0.8743675496415761 -0.4459117351393771
v -0.874367539933903 -0.3766205568798061
v -0.8743675131415684 -0.4597691003627677
v -0.8743675109452959 -0.3627614146135644
v -0.8743674755652051 -0.3489019530585352
v -0.8743674584199002 -0.4736261821542921
v -0.8743674486356374 0.4840027386501405
v -0.8743674345576711 -0.3350421628542574
v -0.8743673885602674 -0.3211820336666412
v -0.8743673822264226 -0.487482980923143
v -0.8743673381064545 -0.3073215542086301
v -0.8743672836444225 -0.2934607122587793
v -0.8743672806881194 -0.5013394957393293
v -0.8743672255529481 -0.2795994946781925
v -0.8743671641547232 -0.2657378874262257
v -0.8743671491973859 -0.5151957242633214
v -0.8743671213709431 0.4700850347177267
v -0.874367099727549 -0.251875875575342
v -0.8743670325137387 -0.2380134433254659
v -0.8743669822815801 -0.5290516626683669
v -0.8743669627280218 -0.2241505740181662
v -0.8743668905642058 -0.2102872501509661
v -0.8743668162008049 -0.1964234533920623
v -0.8743668131200694 0.4561689205758307
v -0.8743667734506744 -0.5429073055556327
v -0.8743667398058278 -0.1825591645957059
v -0.8743666615408739 -0.1686943638184867
v -0.8743665815646735 -0.1548290303367378
v -0.8743665255373332 0.4422543939033667
v -0.874366515019227 -0.5567626458627525
v -0.8743665000361805 -0.140963142665264
v -0.8743664348454376 0.7347805619510583
v -0.874366417117314 -0.12709667857758
v -0.8743663329754217 -0.1132296151278285
v -0.874366259686632 0.4283414502650688
v -0.874366247785533 -0.099361928674537
v -0.8743661978981571 -0.5706176747669753
v -0.8743661617324546 -0.08549359490635232
v -0.8743660750127508 -0.07162458886988383
v -0.8743660161416155 0.4144300832035177
v -0.8743659878366465 -0.05775488499976875
v -0.8743659004298827 -0.04388445715105974
v -0.8743658130355459 -0.03001327863402349
v -0.8743658113509182 -0.5844723815849827
v -0.8743657950731122 0.4005202843295236
v -0.874365725915893 -0.01614132225142154
v -0.874365639354185 -0.002268560338334039
v -0.8743655963250812 0.3866120434111368
v -0.874365553656541 0.01160503519542989
v -0.8743654691538206 0.02547949282030498
v -0.874365419480246 0.3727053484615396
v -0.8743653862035355 0.03935484133930962
v -0.8743653427076008 -0.5983267536726568
v -0.8743653051917935 0.05323110983775322
v -0.8743652639164746 0.3588001858260385
v -0.8743652265352686 0.0671083276303254
v -0.8743651506831888 0.08098652420559663
v -0.874365128854884 0.3448965402683399
v -0.8743650781193241 0.09486572916797593
v -0.8743650134005837 0.330994395056258
v -0.874365009363958 0.1087459721771848
v -0.8743649449758076 0.1226272828853238
v -0.8743649165768976 0.3170937320469617
v -0.8743648855538543 0.1365096908716176
v -0.8743648373538491 0.3031945317718285
v -0.8743648317390342 0.1503932255749448
v -0.8743647842157232 0.1642779162242647
v -0.8743647770292333 -0.6121807763297826
v -0.874364774671624 0.2892967735209389
v -0.8743647437129317 0.1781637917670678
v -0.8743647274596738 0.2754004354272061
v -0.8743647110051128 0.1920508807959881
v -0.8743646946520529 0.2615054945501062
v -0.8743646869124551 0.2059392114737208
v -0.8743646751995373 0.2476119269589435
v -0.8743646723005145 0.2198288114563957
v -0.8743646680790054 0.2337197078155625
v -0.8743644853908998 0.7487253285876184
v -0.8743640967130935 -0.626034432717019
v -0.8743632810281795 -0.639887703795698
v -0.8743623055682016 -0.6537405683054506
v -0.8743619739449267 0.7626711145151684
v -0.8743611416076138 -0.6675930028006759
v -0.8743597553445853 -0.6814449817750412
v -0.8743587795498666 0.7766178476414739
v -0.8743581070137704 -0.6952964779141568
v -0.8743561498520087 -0.7091474625311692
v -0.8743547514018017 0.7905654499533586
v -0.8743538289027891 -0.7229979062591918
v -0.874351079652279 -0.7368477800992248
v -0.8743496989351607 0.804513838297141
v -0.8743478265037297 -0.7506970569531948
v -0.8743439811222726 -0.7645457138087813
v -0.8743433784797173 0.8184629272731239
v -0.8743394407244489 -0.778393734783793
v -0.8743354761845694 0.8324126366074318
v -0.8743340864547386 -0.7922411152779376
v -0.8743277820974029 -0.8060878675098441
v -0.8743255881348393 0.8463629069658012
v -0.8743203735370412 -0.8199340277253719
v -0.8743132012296065 0.8603137299316563
v -0.8743116896469669 -0.8337796653413724
v -0.8743015457357181 -0.8476248942395289
v -0.8742976830017795 0.8742651988111713
v -0.8742897514668828 -0.8614698863461138
v -0.8742782953444187 0.8882175852567098
v -0.8742761264666236 -0.8753148874394724
v -0.8742605286935367 -0.8891602344836681
v -0.8742542555764865 0.9021714400228253
v -0.8742429025708482 -0.9030063719945004
v -0.8742248773302876 0.9161277022181424
v -0.8742233543600916 -0.9168538611226866
v -0.8742022586785747 -0.9307033687893282
v -0.8741898323699165 0.9300877786253684
v -0.8741803875525106 -0.944555616607391
v -0.8741590241168881 -0.9584112658381454
v -0.8741495809791815 0.9440535207308736
v -0.8741399748806781 -0.9722707229377832
v -0.8741253127093879 -0.9861338889399627
v -0.8741166179003532 -0.999999999908405
v -0.8741060069111237 0.9580269751812983
v -0.8740631670562374 0.9720097135792215
v -0.8740274587730631 0.9860015952931622
v -0.874004567638726 0.9999999999113022
v -0.8703540038200835 0.6441715447988078
v -0.8703539448532946 0.6302362515333938
v -0.8703539372512975 0.6581082356569564
v -0.8703537871629944 0.616302388764169
v -0.8703537135235148 0.672046287572949
v -0.8703535534524739 0.6023699859084993
v -0.8703532953370686 0.6859856602208527
v -0.8703532628962921 0.5884390690329514
v -0.8703529316261578 0.5745096609812692
v -0.8703526386325796 0.699926309303885
v -0.8703525731431712 0.5605817814967443
v -0.8703521986714191 0.5466554473399923
v -0.8703518174640146 0.532730672402745
v -0.8703516912084373 0.7138681863470303
v -0.8703514370698764 0.5188074678180303
v -0.8703510635675415 0.504885842067009
v -0.8703507017708348 0.4909658010826971
v -0.8703503909234471 0.7278112384552291
v -0.8703503554101788 0.477047348350797
v -0.8703500272925425 0.4631304850078789
v -0.8703499378376126 -0.3696826930177033
v -0.8703499346157376 -0.3558235371290554
v -0.8703499325432777 -0.3835415308930034
v -0.8703499238209788 -0.3419640543099389
v -0.8703499176132494 -0.3974000586869434
v -0.8703499062498848 -0.3281042346788386
v -0.8703498917172993 -0.4112582833230116
v -0.8703498825771349 -0.3142440674083716
v -0.8703498533766149 -0.3003835407420027
v -0.8703498532738264 -0.4251162106897799
v -0.8703498191392213 -0.2865226420093305
v -0.8703498004022241 -0.4389738456110127
v -0.8703497802878821 -0.272661357640306
v -0.8703497371902171 -0.2587996731787272
v -0.8703497308671461 -0.4528311918118899
v -0.8703497194424771 0.4492152099371681
v -0.8703496901692089 -0.2449375732953276
v -0.870349642013405 -0.4666882518809656
v -0.8703496395122022 -0.2310750418007607
v -0.8703495854785064 -0.2172120616587592
v -0.8703495306900465 -0.4805450272275383
v -0.8703495283058371 -0.2033486149997314
v -0.8703494682157997 -0.1894846831350375
v -0.8703494332262711 0.4353015198622081
v -0.8703494054185854 -0.1756202465721735
v -0.87034939316191 -0.4944015180342041
v -0.8703493401170257 -0.1617552850310729
v -0.8703492725101301 -0.1478897774617221
v -0.8703492250067111 -0.5082577232045005
v -0.8703492027962068 -0.134023702063273
v -0.8703491694609601 0.4213894094386752
v -0.8703491311756592 -0.1201570363048168
v -0.8703490578535228 -0.106289756947978
v -0.8703490209953514 -0.5221136403057574
v -0.8703489830418107 -0.09242184007146718
v -0.8703489285097049 0.4074788713446172
v -0.870348906961711 -0.0785532610977214
v -0.8703488298456804 -0.06468399482174932
v -0.870348774952761 -0.5359692655075708
v -0.8703487519394691 -0.05081401544228278
v -0.8703487103648854 0.3935698963693756
v -0.8703486735041001 -0.03694329659532516
v -0.8703486633178507 0.741755408036894
v -0.8703485948178298 -0.02307181139017289
v -0.8703485161781044 -0.009199532447973443
v -0.8703485147201261 0.3796624735014326
v -0.8703484795961 -0.5498245935167227
v -0.870348437903527 0.004673568057130153
v -0.870348360335845 0.01854751835423496
v -0.8703483410323762 0.3657565900153953
v -0.8703482838419625 0.03242234702926967
v -0.8703482088159825 0.04629808297593899
v -0.8703481885750708 0.3518522315583
v -0.870348135681274 0.06017475534402662
v -0.8703481263465693 -0.5636796175099609
v -0.8703480648925588 0.07405239348508207
v -0.8703480564833335 0.3379493822353837
v -0.8703479969380069 0.0879310268955278
v -0.8703479437921114 0.3240480246954323
v -0.8703479323413194 0.1018106851572421
v -0.8703478716637771 0.1156913978756836
v -0.8703478494680629 0.3101481402157807
v -0.8703478155062153 0.129573194615642
v -0.870347772435965 0.2962497087869995
v -0.8703477645108806 0.143456104834709
v -0.8703477193631116 0.1573401578145813
v -0.8703477116003396 0.2823527091972718
v -0.8703477051103902 -0.5775343290668413
v -0.8703476807927674 0.1712253825903154
v -0.8703476658629373 0.2684571191164294
v -0.8703476495753091 0.1851118078776671
v -0.8703476341366627 0.2545629151795906
v -0.8703476265324246 0.1989994619986577
v -0.8703476153564625 0.2406700730703121
v -0.8703476125320536 0.2128883728055163
v -0.8703476084876468 0.2267785676031516
v -0.8703472040237014 -0.5913887181059362
v -0.8703466091551642 -0.6052427728291894
v -0.8703464184143077 0.7557006325142167
v -0.870345904158988 -0.6190964796812219
v -0.8703450698698681 -0.6329498233331031
v -0.8703440838300593 -0.6468027867037441
v -0.870343546365425 0.7696468440972074
v -0.8703429197375625 -0.6606553510369437
v -0.8703415468033702 -0.6745074960585621
v -0.8703399290052509 -0.6883592002467845
v -0.870339911502253 0.7835939698234446
v -0.8703380242261588 -0.7022104412594676
v -0.8703357832679206 -0.7160611965766983
v -0.8703353442399642 0.7975419323233358
v -0.870333148736708 -0.7299114444344316
v -0.8703300538079446 -0.7437611651466078
v -0.8703296302972452 0.8114906522556213
v -0.8703264208976565 -0.7576103429379942
v -0.8703224969626314 0.8254400541737068
v -0.8703221602989287 -0.7714589684362774
v -0.8703171688917959 -0.7853070419956926
v -0.8703135969992779 0.8393900787652582
v -0.8703113291108978 -0.7991545780393748
v -0.870304508471675 -0.813001610606876
v -0.8703024926433871 0.8533407057668011
v -0.870296560141476 -0.8268482002760377
v -0.8702886454613521 0.8672919927693593
v -0.8702873253580093 -0.8406944426075552
v -0.8702766390576028 -0.8545404782556634
v -0.8702714228221285 0.8812441343827569
v -0.8702643410336701 -0.8683865048685359
v -0.8702502963947019 -0.8822327906548576
v -0.8702501381705439 0.8951975420735735
v -0.8702344308027986 -0.8960796884835696
v -0.8702241493347919 0.9091529356116059
v -0.8702167869775315 -0.9099276468225327
v -0.8701976073169169 -0.9237772091011099
v -0.8701930456861418 0.9231114211152115
v -0.8701774401997999 -0.9376289865686851
v -0.8701572488846336 -0.9514835845000911
v -0.8701569596872363 0.93707450702643
v -0.8701384665347988 -0.9653414645392928
v -0.8701228881254846 -0.9792027463506485
v -0.8701170340125524 0.9510439749893098
v -0.8701122146822481 -0.9930670192938262
v -0.8700760209527125 0.9650214749274059
v -0.8700387215827676 0.9790076961083993
v -0.8700110139966336 0.9930013198075133
v -0.8663371899052382 0.6511427446002298
v -0.8663371855936319 0.6372068089472994
v -0.8663370679369699 0.6232722864755855
v -0.8663370513353497 0.6650800588525925
v -0.866336861977744 0.6093392082533536
v -0.8663367350705486 0.6790187134656837
v -0.866336588906262 0.5954076019686253
v -0.8663362665947784 0.5814774920549948
v -0.8663362000489515 0.6929586663867957
v -0.8663359100481992 0.5675488998117881
v -0.8663355317889643 0.5536218435197114
v -0.8663353977335437 0.7068998715745316
v -0.8663351421890331 0.5396963385526906
v -0.8663347497585854 0.5257723974863372
v -0.8663343613986564 0.5118500302033262
v -0.8663342705355264 0.7208422788042272
v -0.8663339826232085 0.4979292439959145
v -0.8663336177548954 0.4840100436657984
v -0.8663332700978709 0.4700924316215261
v -0.8663329420903372 0.456176407973686
v -0.8663327497529765 0.7347858334581353
v -0.8663326354390536 0.4422619706281115
v -0.8663323951488745 -0.321166437426262
v -0.8663323931157303 -0.3073062183306651
v -0.8663323900570856 -0.3350263005196705
v -0.8663323845648326 -0.2934456309882302
v -0.8663323771363132 -0.3488858189499177
v -0.8663323700232185 -0.2795846622609851
v -0.8663323555658707 -0.3627450031372662
v -0.8663323512376739 0.4283491153773505
v -0.8663323499519311 -0.2657232981293863
v -0.8663323247579806 -0.2518615237038068
v -0.8663323243851242 -0.3766038625689228
v -0.8663322948044578 -0.2379993232360251
v -0.8663322824660373 -0.3904624057832855
v -0.8663322604191002 -0.2241366801309714
v -0.8663322284809085 -0.404320640352409
v -0.8663322219015633 -0.2102735769589724
v -0.8663321795296176 -0.196409995468718
v -0.8663321608645299 -0.4181785728623758
v -0.8663321335644583 -0.1825459166011655
v -0.8663320900705312 0.4144378359906475
v -0.8663320842552883 -0.1686813205045781
v -0.866332077769904 -0.4320362088912698
v -0.866332031843309 -0.1548161865508879
v -0.8663319770165229 -0.4458935529844771
v -0.866331976565233 -0.140950493353554
v -0.8663319186564169 -0.1270842187870829
v -0.8663318583536912 -0.1132173400083579
v -0.8663318560300866 -0.4597506086270798
v -0.8663318521032981 0.400528124302681
v -0.8663317958979578 -0.09934983347991916
v -0.8663317315366098 -0.08548167499532142
v -0.8663317117723655 -0.4736073782131831
v -0.8663316655258173 -0.07161283970668399
v -0.8663316371618065 0.3866199703012842
v -0.8663315981327231 -0.05774330215453794
v -0.8663315406597305 -0.4874638630121114
v -0.8663315296375736 -0.04387303630006194
v -0.8663314603358149 -0.03000201555978518
v -0.8663314448002021 0.372713362214351
v -0.8663313905401704 -0.01613021284282468
v -0.8663313384686459 -0.5013200631315635
v -0.8663313205827208 -0.002257600590709982
v -0.8663312743595167 0.3588082865961071
v -0.866331250816995 0.01161584918016514
v -0.8663311816200805 0.02549016483343739
v -0.8663311250176614 0.3449047284128909
v -0.8663311133947598 0.0393653750650037
v -0.8663311002261559 -0.5151759774780191
v -0.8663310465716704 0.05324150885258769
v -0.8663309958317785 0.3310026711285543
v -0.8663309816114878 0.06711859540266146
v -0.8663309190071176 0.08099666409475277
v -0.8663308857738182 0.3171020967895614
v -0.8663308592858864 0.09487574442318623
v -0.8663308200830837 -0.5290316037149775
v -0.866330803011707 0.1087558659363186
v -0.8663307937601491 0.3032029861098244
v -0.8663307528350689 0.7487304763243182
v -0.8663307507871864 0.1226370581733452
v -0.8663307186759434 0.2893053185552854
v -0.8663307032556372 0.136519350598767
v -0.8663306611029375 0.1504027725346222
v -0.8663306593950204 0.2754090724282158
v -0.8663306250591734 0.1642873530905989
v -0.8663306147957699 0.2615142249511843
v -0.8663305958999755 0.1781731210921559
v -0.8663305837737172 0.2476207523506072
v -0.8663305744474493 0.1920601050067905
v -0.8663305652512359 0.233728629939783
v -0.8663305615705652 0.2059483328685997
v -0.866330558184856 0.2198378322012886
v -0.8663304911672801 -0.5428869382200043
v -0.8663301054138162 -0.5567419760420889
v -0.866329653368487 -0.5705967108615362
v -0.866329123960373 -0.5844511349555739
v -0.8663285042384992 -0.5983052391741354
v -0.8663281797102967 0.7626761434738796
v -0.8663277790668265 -0.6121590129319789
v -0.8663269307709458 -0.6260124442255492
v -0.866325938728943 -0.6398655196859463
v -0.8663249078336391 0.7766227663844228
v -0.8663247788980811 -0.6537182246832399
v -0.8663234232683267 -0.6675705435023949
v -0.8663218392336132 -0.6814224596175479
v -0.8663207855350967 0.7905702726735495
v -0.866319988872488 -0.6952739560995919
v -0.8663178281320669 -0.7091250162022843
v -0.86631562325013 0.804518588166782
v -0.8663153059139995 -0.7229756241845833
v -0.8663123630698585 -0.7368257664415708
v -0.8663091824059637 0.8184676416253454
v -0.8663089313280175 -0.7506754330325501
v -0.8663049321975238 -0.7645246197111515
v -0.8663011623423794 0.832417374336325
v -0.8663002759305752 -0.7783733305756898
v -0.8662948606797136 -0.792221581464519
v -0.8662911869699698 0.8463677578138084
v -0.8662885720686456 -0.8060694042174051
v -0.8662812835272206 -0.8199168519128557
v -0.8662787952548301 0.8603188236769547
v -0.8662728579661525 -0.8337640051890144
v -0.8662634432957659 0.8742707095360102
v -0.8662631517711329 -0.8476109797882322
v -0.8662520228041283 -0.8614579355293678
v -0.8662445306365696 0.8882237221785915
v -0.8662393452136337 -0.8753050868764762
v -0.8662250352862284 -0.8891527147520841
v -0.8662214689732124 0.9021784130783985
v -0.866209093740093 -0.9030011775828717
v -0.8661938166403192 0.9161356500873299
v -0.8661916693964872 -0.9168509161394814
v -0.8661731449251209 -0.9307024415252209
v -0.8661615059656913 0.9300966523602321
v -0.8661542338647339 -0.9445562902340867
v -0.8661360537755968 -0.9584129293264581
v -0.866125189079694 0.944062931848422
v -0.866120101715343 -0.9722726059420423
v -0.8661080049422321 -0.9861351716305728
v -0.86610090364437 -0.9999999999084035
v -0.8660867025782714 0.9580360522412077
v -0.8660495278783971 0.9720170885644898
v -0.8660186972241405 0.9860057667568626
v -0.8659987564375018 0.9999999999112456
v -0.8623204228232171 0.6441776829734649
v -0.8623203630379671 0.6581142505560487
v -0.8623203532016408 0.6302425104103726
v -0.8623201817443366 0.6163087655813437
v -0.8623201413602047 0.6720521769101672
v -0.8623199318191086 0.6023764777967888
v -0.8623197195155712 0.6859914221166836
v -0.8623196231785601 0.5884456730854007
v -0.862319272453444 0.5745163743113169
v -0.8623190523487532 0.6999319424374839
v -0.8623188935719048 0.5605886012870639
v -0.8623184981197014 0.5466623708829889
v -0.8623180956525511 0.5327376971336196
v -0.8623180864351749 0.713873690158516
v -0.86231769396892 0.5188145913412441
v -0.8623172993495438 0.5048930621769184
v -0.8623169167685012 0.4909731157790848
v -0.8623167582875122 0.7278166134313773
v -0.862316550079598 0.4770547558499764
v -0.8623162021810468 0.4631379837500021
v -0.8623158751608784 0.4492227985903138
v -0.8623155704251071 0.4353091973237779
v -0.862315288810384 0.4213971748345708
v -0.8623150306826564 0.4074867240266205
v -0.8623149920053231 0.7417606561381297
v -0.8623149474584065 -0.2726467728184655
v -0.8623149456431368 -0.2587853162029545
v -0.8623149428974399 -0.2865078244624096
v -0.8623149378927746 -0.2449234392780905
v -0.8623149314667647 -0.3003684856188237
v -0.8623149246056717 -0.2310611258624033
v -0.8623149126093409 -0.3142287699083022
v -0.862314906145499 -0.2171983589413934
v -0.8623148856913055 -0.3280886900784537
v -0.8623148828481647 -0.2033351206789802
v -0.8623148550277472 -0.1894713924299369
v -0.8623148499863353 -0.3419482579942765
v -0.8623148229816116 -0.1756071547535024
v -0.8623148046572116 -0.355807484628213
v -0.8623147960231873 0.3935778359111045
v -0.8623147869948599 -0.1617423874283406
v -0.8623147487341113 -0.3696663800496428
v -0.8623147473442402 -0.1478770694690156
v -0.8623147043016185 -0.1340111791441369
v -0.862314681089085 -0.3835249534135694
v -0.8623146581371045 -0.1201446939963206
v -0.8623146091219024 -0.1062775908641009
v -0.8623146004061045 -0.3973832129482666
v -0.8623145845031698 0.3796704996931986
v -0.8623145575309525 -0.09240984590591766
v -0.8623145051459854 -0.4112411659416532
v -0.8623145036454116 -0.07854143462629386
v -0.8623144477550165 -0.06467233190430569
v -0.8623143955480694 0.3657647028582429
v -0.8623143935054008 -0.4250988187261954
v -0.8623143901603666 -0.05080251202443928
v -0.862314331175152 -0.03693194870991305
v -0.8623142711283538 -0.02306061515853583
v -0.8623142633690911 -0.4389561766621626
v -0.8623142283927484 0.3518604312574702
v -0.862314210366431 -0.009188484081156125
v -0.8623141492555132 0.004684472257252961
v -0.8623141122542632 -0.452813244119122
v -0.8623140881836056 0.01855828199384278
v -0.8623140821283509 0.3379576691934043
v -0.8623140275628147 0.03243297362145605
v -0.862313967831598 0.04630857593950775
v -0.8623139557418631 0.3240563995050056
v -0.8623139372460413 -0.4666700244556234
v -0.8623139094570343 0.06018511800219208
v -0.8623138529371095 0.0740626290640413
v -0.8623138481491962 0.3101566036526108
v -0.8623137988030051 0.08794113852287685
v -0.8623137582225798 0.2962582618026708
v -0.8623137476213706 0.1018206758602078
v -0.8623137349226665 -0.480526519997143
v -0.8623136999965556 0.1157012705791464
v -0.8623136848129891 0.282361352912273
v -0.8623136565727597 0.1295829521399257
v -0.8623136267682678 0.2684658548133934
v -0.8623136180360582 0.1434657498931145
v -0.8623135851162399 0.1573496930106431
v -0.8623135829475522 0.2545717442968032
v -0.8623135585883787 0.1712348104147612
v -0.8623135522325338 0.2406789971955333
v -0.8623135392740429 0.1851211307050621
v -0.8623135335360524 0.2267875884677732
v -0.8623135280420247 0.1990086820837181
v -0.862313525808444 0.212897492279076
v -0.8623135012689739 -0.4943827320124916
v -0.862313231576455 -0.5082386606890992
v -0.8623129203279721 -0.5220943051078555
v -0.8623126961614999 0.7557057578417098
v -0.8623125610648998 -0.5359496632185446
v -0.8623121462341191 -0.5498047318173915
v -0.8623116670119039 -0.5636595065288676
v -0.8623111131012622 -0.5775139817947288
v -0.8623104724987853 -0.5913681508743458
v -0.8623097596567159 0.7696518539620076
v -0.8623097312264646 -0.6052220058617933
v -0.8623088730233276 -0.6190755377270007
v -0.8623078789911257 -0.6329287363906286
v -0.8623067271877635 -0.6467815908453728
v -0.862306046219246 0.7835988764679351
v -0.8623053921618277 -0.6606340893402584
v -0.8623038444216192 -0.6744862196493425
v -0.8623020498328607 -0.6883379694522669
v -0.8623013872251069 0.7975467556465609
v -0.8622999689411897 -0.7021893268613933
v -0.8622975562193524 -0.7160402811388631
v -0.8622955726506313 0.8114954239572147
v -0.8622947592457002 -0.7298908236566167
v -0.862291517831534 -0.7437409491626301
v -0.8622883404001166 0.8254448236332803
v -0.8622877631320265 -0.7575906574261769
v -0.8622834168015249 -0.7714399553418766
v -0.8622793651997209 0.839394920497848
v -0.8622783902931204 -0.7852888595743279
v -0.8622725844616227 -0.7991373998212631
v -0.8622682499776112 0.8533457271572772
v -0.8622658897237251 -0.8129856227680403
v -0.8622581871920519 -0.8268335968158735
v -0.8622545253645855 0.8672973387731477
v -0.8622493514949873 -0.8406814177163868
v -0.8622392565201062 -0.8545292153447828
v -0.8622376666451111 0.8812499830964299
v -0.8622277861708058 -0.8683771619140224
v -0.862217141809511 0.8952040822833535
v -0.8622148533832482 -0.8822254817033992
v -0.8622004317791121 -0.8960744613373985
v -0.8621925085779704 0.9091603162144195
v -0.8621846045180261 -0.9099244572213256
v -0.8621676325670793 -0.9237758927123937
v -0.8621635813527865 0.9231196649798162
v -0.8621500374665135 -0.9376292327512029
v -0.8621326778536753 -0.9514849208344328
v -0.8621306888245057 0.9370833913210999
v -0.8621167706593881 -0.9653432682825948
v -0.8621037691650961 -0.9792043066448822
v -0.8620950305815887 0.9510529012253016
v -0.8620949716777987 -0.9930676671762448
v -0.8620590816512327 0.9650293967531162
v -0.8620267840267004 0.9790132551764046
v -0.8620027335096007 0.9930033480697384
v -0.8583036472741649 0.6511488647303232
v -0.8583036344214366 0.637213052024275
v -0.8583035131206725 0.6650860534764946
v -0.8583035048644239 0.6232786497044647
v -0.8583032843205496 0.6093456886973309
v -0.8583031962852652 0.6790245803755725
v -0.8583029945710557 0.5954141966264817
v -0.8583026547422552 0.692964403873561
v -0.8583026540016504 0.5814841979254578
v -0.8583022780595481 0.5675557139470303
v -0.8583018796444828 0.5536287630695332
v -0.8583018388887205 0.706905478622689
v -0.8583014694466189 0.5397033608005798
v -0.858301056240961 0.5257795198784
v -0.8583006899775176 0.7208477553625846
v -0.8583006471454676 0.5118572503709654
v -0.8583002478483512 0.497936559773044
v -0.8582998628087931 0.4840174531013203
v -0.8582994954344 0.4700999329877349
v -0.8582991482380841 0.4561839997712094
v -0.8582991380887761 0.7347911808339332
v -0.8582988229765655 0.4422696515879408
v -0.8582985207723643 0.4283568844604601
v -0.8582982422208957 0.4144456923856481
v -0.8582979874841007 0.4005360674219025
v -0.8582977563719099 0.3866279997756327
v -0.8582975768273788 -0.2241229809575552
v -0.8582975738982553 -0.2379854194860044
v -0.8582975738976586 -0.2102600781867941
v -0.858297565477338 -0.1963966929206326
v -0.8582975647149317 -0.2518474112172249
v -0.858297551913199 -0.1825328061099894
v -0.8582975488483841 -0.2657089727775156
v -0.8582975484127231 0.3727214778872413
v -0.8582975335354719 -0.168668397923196
v -0.8582975258282803 -0.279570119964677
v -0.8582975106621383 -0.1548034477609517
v -0.8582974951340316 -0.2934308677391849
v -0.8582974836027434 -0.1409379342729732
v -0.8582974561842854 -0.3072912302160731
v -0.8582974526618135 -0.1270718353764763
v -0.8582974181419604 -0.1132051282766204
v -0.8582974083245699 -0.3211512206573379
v -0.8582973803467404 -0.09933778948903633
v -0.8582973629140116 0.3588164885167284
v -0.8582973508127518 -0.3350108514646763
v -0.8582973395833268 -0.0854697948645486
v -0.8582972961650387 -0.07160111961619407
v -0.8582972828019292 -0.3488701341723654
v -0.8582972504137707 -0.05773173834862957
v -0.8582972033203167 -0.3627290794400957
v -0.8582972026623513 -0.04386162509000937
v -0.8582971990140615 0.344913016829024
v -0.8582971532568584 -0.02999075332640275
v -0.8582971112476343 -0.3765876970455728
v -0.8582971025589131 -0.01611909603881087
v -0.858297099476357 0.7487356977800919
v -0.8582970557258208 0.3310110464791264
v -0.8582970509479666 -0.002246625742829115
v -0.8582970052874339 -0.3904459958767142
v -0.8582969988235964 0.01162668546901026
v -0.8582969466078163 0.02550086588219458
v -0.8582969319737358 0.3171105596970892
v -0.8582968947474087 0.03937594411247791
v -0.858296883934733 -0.4043039839232856
v -0.8582968437162773 0.0532519490554258
v -0.8582968266244113 0.3032115373728713
v -0.8582967940178184 0.06712890983327696
v -0.8582967461872982 0.08100685573915777
v -0.8582967454382439 -0.4181616682678469
v -0.8582967385118572 0.2893139591410316
v -0.8582967007942253 0.09488581617869671
v -0.858296666458025 0.2754178034652219
v -0.8582966584446905 0.1087658206091041
v -0.8582966197836478 0.1226468984757942
v -0.8582966092892809 0.2615230477224056
v -0.8582965877563963 -0.4320190550759183
v -0.8582965854970872 0.1365290791466404
v -0.8582965658493906 0.2476296682867061
v -0.8582965563140509 0.1504123918439709
v -0.8582965350095463 0.2337376406127682
v -0.8582965330084185 0.1642968655744203
v -0.8582965164003733 0.1781825290567678
v -0.8582965156758932 0.2198469393185017
v -0.858296507357442 0.1920694106479018
v -0.8582965067949732 0.2059575382670604
v -0.8582964085062562 -0.4458761495853334
v -0.8582962049043261 -0.4597329560948226
v -0.8582959736980933 -0.4735894779519745
v -0.8582957110870425 -0.4874457175408668
v -0.8582954126316846 -0.5013016762698416
v -0.8582950731489613 -0.51515735456015
v -0.8582946865921621 -0.5290127518365125
v -0.8582944730786709 0.7626812451539707
v -0.858294245913231 -0.5428678665210602
v -0.8582937429050417 -0.556722696032669
v -0.8582931680208823 -0.5705772367943981
v -0.8582925101680073 -0.584431484252649
v -0.8582917564717031 -0.5982854329128113
v -0.858291135943184 0.7766277587636916
v -0.8582908920058789 -0.612139076397634
v -0.8582898994857888 -0.6259924075364196
v -0.8582887589181406 -0.6398454184954808
v -0.8582874472036903 -0.6536981009632052
v -0.8582869373117269 0.7905751727957464
v -0.8582859376875653 -0.6675504464066572
v -0.8582841996532643 -0.6814024464209497
v -0.8582821977578652 -0.695254093197696
v -0.858281691212385 0.8045234229894656
v -0.8582798914089443 -0.709105380144587
v -0.8582772340887407 -0.7229563026943338
v -0.8582751677135387 0.8184724527285687
v -0.8582741726391717 -0.7368068593473003
v -0.8582706465337581 -0.7506570529973288
v -0.8582670836805201 0.832422223932678
v -0.8582665871812255 -0.7645068925932978
v -0.8582619173335302 -0.7783563951888033
v -0.8582570951349813 0.8463727352114303
v -0.8582565507137191 -0.7922055884295284
v -0.8582503920479169 -0.8060545135277359
v -0.8582447953259555 0.8603240499112185
v -0.8582433378054988 -0.8199032287902912
v -0.8582352781700792 -0.8337518138237298
v -0.8582297254215496 0.8742763358081901
v -0.8582261011571318 -0.8476003746503912
v -0.8582157004441214 -0.861449050086294
v -0.8582114081083823 0.8882299154551868
v -0.8582039893998095 -0.8752980196682998
v -0.8581909247992288 -0.8891475127949092
v -0.8581894178125968 0.9021853207587366
v -0.8581765442061355 -0.9029978170627422
v -0.858163503901938 0.9161433366825134
v -0.8581610198558665 -0.9168492807344807
v -0.8581447274299809 -0.9307023002245982
v -0.8581337836381882 0.9301050067316815
v -0.8581283179662417 -0.9445572800555611
v -0.8581127615429933 -0.9584145538837989
v -0.8581010152745269 0.9440715567199683
v -0.8580993017466392 -0.9722742671862908
v -0.8580892264022026 -0.9861362537473538
v -0.858083368870426 -0.9999999999084028
v -0.8580669316062282 0.9580441746588283
v -0.8580345086660808 0.9720235812332578
v -0.8580077647554838 0.9860094264145403
v -0.8579903684575017 0.9999999999111953
v -0.85428691078736 0.6441839027745239
v -0.8542868573590868 0.6581203453727421
v -0.8542868312207522 0.6302488524115737
v -0.8542866469088546 0.6163152268099905
v -0.8542866376883129 0.6720581442575401
v -0.8542863818184668 0.6023830551808218
v -0.8542862126535393 0.6859972599501676
v -0.8542860562265734 0.5884523635261205
v -0.8542856872189556 0.5745231747430863
v -0.8542855361701596 0.6999376493386839
v -0.8542852891148142 0.5605955087262564
v -0.8542848738323647 0.5466693824678124
v -0.8542845538155175 0.7138792655895627
v -0.8542844512064784 0.5327448101560819
v -0.8542840292666349 0.5188218032723023
v -0.8542836144814324 0.5049003706857141
v -0.8542832119744364 0.4909805187470632
v -0.8542832010701427 0.7278220580973084
v -0.8542828257150883 0.4770622513806098
v -0.8542824586876366 0.4631455701747686
v -0.8542821130404989 0.44923047447152
v -0.8542817902180665 0.4353169614547545
v -0.8542814910766783 0.4214050262377138
v -0.8542814010449705 0.7417659725211918
v -0.8542812159862792 0.4074946619496981
v -0.8542809649191238 0.3935858598221985
v -0.8542807375267695 0.3796786092746001
v -0.8542805332065061 0.3657728979995803
v -0.8542803511582925 0.3518687120483053
v -0.85428027592095 -0.1755942361541677
v -0.8542802755677529 -0.1894582931943149
v -0.8542802709179742 -0.1617296458709461
v -0.8542802694984583 -0.2033218372211515
v -0.8542802609067783 -0.1478645013609124
v -0.8542802573370236 -0.2171848876954375
v -0.8542802462270465 -0.1339987809032469
v -0.8542802386865967 -0.2310474632956314
v -0.8542802272135467 -0.1201324620589238
v -0.8542802131241523 -0.2449095819061899
v -0.854280204199202 -0.1062655216916878
v -0.8542801904332004 0.3379660359154949
v -0.8542801801943124 -0.2587712606073241
v -0.8542801775179474 -0.09239793599123723
v -0.8542801475074201 -0.07852968049871437
v -0.8542801394021784 -0.2726325156660668
v -0.8542801145115294 -0.06466073013459303
v -0.8542800902049756 -0.2864933625285006
v -0.8542800788829392 -0.05079105922904451
v -0.8542800499742973 0.3240648526244024
v -0.854280040985494 -0.03692064155485267
v -0.8542800320022792 -0.3003538158129953
v -0.8542800011966117 -0.02304945036293906
v -0.8542799641245519 -0.3142138893043
v -0.8542799599096612 -0.009177458420545988
v -0.8542799286508401 0.3101651438117206
v -0.8542799175363416 0.004695361947883562
v -0.8542798858196912 -0.328073595948336
v -0.8542798745090713 0.01856903881710568
v -0.8542798312833958 0.03244360061474202
v -0.854279825286588 0.2962668898124006
v -0.8542797962372288 -0.3419329478475389
v -0.854279788340416 0.04631907607221441
v -0.8542797461892352 0.0601954941729629
v -0.8542797386829781 0.2823700697443373
v -0.8542797053694196 0.07407288409797561
v -0.8542796944097886 -0.3557919562566026
v -0.8542796676378477 0.2684746615928533
v -0.8542796664534572 0.08795127516867449
v -0.8542796300491979 0.1018306967872129
v -0.8542796109603251 0.2545806422948871
v -0.8542795968022487 0.1157111783742588
v -0.854279579231345 -0.36965063157849
v -0.8542795674824488 0.2406879878227725
v -0.8542795673982809 0.1295927493043464
v -0.8542795425652069 0.1434754388388994
v -0.8542795360680165 0.2267966732674764
v -0.8542795230751573 0.1573592760570348
v -0.8542795156191096 0.2129066729211549
v -0.8542795097461819 0.1712442897842734
v -0.8542795050806845 0.1990179603588677
v -0.8542795034435724 0.1851305085192925
v -0.8542794494317758 -0.3835089833605854
v -0.8542793035471307 -0.3973670202908889
v -0.8542791398849729 -0.4112247501941812
v -0.8542790615287099 0.7557109510077246
v -0.8542789564840761 -0.4250821800281298
v -0.8542787510676682 -0.438939315879363
v -0.8542785209893301 -0.4527961629596168
v -0.8542782631705488 -0.4666527256021573
v -0.8542779740288093 -0.480509007258814
v -0.854277649394984 -0.4943650104981302
v -0.8542772844186219 -0.508220737005358
v -0.8542768734595814 -0.5220761875853077
v -0.8542764099642477 -0.5359313621694252
v -0.8542760711595812 0.7696569327880687
v -0.8542758863243641 -0.549786259828934
v -0.8542752937162585 -0.5636408787964591
v -0.8542746219179727 -0.577495216499294
v -0.8542738591015185 -0.5913492696083963
v -0.8542729915971863 -0.6052030341083541
v -0.8542722945239348 0.7836038554964943
v -0.8542720036265632 -0.6190565053950079
v -0.8542708770007157 -0.6329096784091738
v -0.8542695907799245 -0.646762547817065
v -0.8542681208915512 -0.6606151082505792
v -0.8542675660562348 0.7975516578094078
v -0.8542664397032153 -0.6744673546236178
v -0.8542645155497153 -0.6883192825440105
v -0.8542623122143906 -0.7021708888442976
v -0.8542616828401537 0.8115002843764738
v -0.8542597883693369 -0.7160221722583359
v -0.854256896984749 -0.7298731342740333
v -0.8542543969091352 0.8254496944900369
v -0.854253584726581 -0.7437237801948861
v -0.8542497913750372 -0.7575741204437734
v -0.8542454493163989 -0.771424172141429
v -0.8542454085680166 0.83939987641251
v -0.8542404831915713 -0.7852739609905612
v -0.85423480983542 -0.7991235235002226
v -0.8542343637490475 0.8533508695005448
v -0.8542283387302589 -0.8129729096062354
v -0.8542209733607961 -0.8268221858016223
v -0.8542208605377208 0.8673027957842173
v -0.8542126141542539 -0.8406714389997547
v -0.8542044726393982 0.8812559008638041
v -0.8542031641858868 -0.8545207814844585
v -0.8541925395554948 -0.8683703573277703
v -0.8541848003375792 0.8952106002170346
v -0.854180687188186 -0.8822203502993625
v -0.8541676134103131 -0.8960709921507632
v -0.8541615617797692 0.9091675207597119
v -0.8541534262214673 -0.9099225679017399
v -0.854138391494635 -0.9237754114938135
v -0.8541347381761955 0.9231275185230398
v -0.8541229967567401 -0.9376298818584871
v -0.8541080031594184 -0.9514863085067004
v -0.8541047831525836 0.9370916414987578
v -0.8540944442910539 -0.9653449018703065
v -0.8540835030644695 -0.9792056429083694
v -0.854076181174946 -0.9930682073120745
v -0.854072890499466 0.9510609926474608
v -0.8540412595903299 0.9650364389805389
v -0.8540131456198774 0.9790181473179361
v -0.8539922044269543 0.9930051324004294
v -0.8502701759749982 0.651155054161705
v -0.8502701552015233 0.6372193655021018
v -0.850270045953457 0.6650921161448337
v -0.8502700146072911 0.6232850842618879
v -0.850269780510027 0.6093522412223664
v -0.850269728717244 0.6790305139485771
v -0.8502694752214819 0.5954208639460391
v -0.8502691814305854 0.6929702065788528
v -0.8502691175916388 0.5814909768732769
v -0.850268723469992 0.5675626014188107
v -0.8502683536299024 0.7069111494853357
v -0.8502683061011319 0.5536357560675318
v -0.8502678764673676 0.539710456469345
v -0.8502674435878677 0.5257867155329441
v -0.8502671856918539 0.720853294537308
v -0.8502670147814386 0.5118645435184426
v -0.8502665958983567 0.4979439481288452
v -0.8502661915254351 0.4840249346003865
v -0.8502658051676074 0.4701075057917962
v -0.8502656068770379 0.7347965900837657
v -0.850265439408682 0.4561916622725853
v -0.8502650960534411 0.4422774024104694
v -0.8502647762529385 0.42836472245806
v -0.850264480614603 0.4144536166389646
v -0.8502642092985799 0.400544077233428
v -0.8502639621016109 0.3866360946636493
v -0.8502637385296512 0.3727296575788814
v -0.8502635378603363 0.3588247529404077
v -0.8502635328181565 0.7487409811809941
v -0.8502633591963425 0.3449213661064639
v -0.8502632015106147 0.3310194809171443
v -0.8502630636843724 0.3171190797793066
v -0.8502630377398108 -0.1409255475465165
v -0.85026303519491 -0.1270596087705334
v -0.8502630351741064 -0.1547908978074161
v -0.8502630279020894 -0.1131930586809646
v -0.8502630271305176 -0.1686556816485817
v -0.8502630162224737 -0.09932587379771619
v -0.850263013233898 -0.1825199204428778
v -0.8502630005184697 -0.08545802998298652
v -0.850262993097643 -0.1963836348234761
v -0.8502629811564673 -0.07158950246756263
v -0.8502629663197112 -0.2102468446686649
v -0.8502629585094384 -0.05772026587960739
v -0.8502629445387444 0.3032201437514595
v -0.850262932959466 -0.04385029427600947
v -0.850262932478155 -0.2241095690885599
v -0.8502629049002268 -0.02997956117635675
v -0.8502628911260502 -0.2379718264135991
v -0.8502628747394536 -0.01610803959958374
v -0.8502628429013881 -0.002235702103332863
v -0.8502628428608182 0.2893226526285898
v -0.8502628417856938 -0.2518336341846969
v -0.8502628098292427 0.01163747917394244
v -0.8502627839419072 -0.2656950091449335
v -0.850262775987676 0.02551153246811586
v -0.8502627574248262 0.2754265850268636
v -0.8502627418652871 0.03938648634176661
v -0.850262717034272 -0.2795559672326501
v -0.8502627079771322 0.05326236963380584
v -0.8502626870091319 0.2615319184681072
v -0.8502626748672557 0.06713921140637603
v -0.8502626431112279 0.08101704088906099
v -0.8502626404480778 -0.2934165235758227
v -0.850262630409614 0.2476386294639571
v -0.8502626133186729 0.09489588742045725
v -0.8502625864499885 0.2337466935995515
v -0.8502625861357637 0.1087757803871737
v -0.8502625622476506 0.1226567491603376
v -0.8502625539895474 0.2198560856166159
v -0.850262553503742 -0.3072766924875845
v -0.8502625423807796 0.1365388230297024
v -0.8502625319287397 0.2059667794957916
v -0.8502625273050431 0.1504220311354634
v -0.8502625192129665 0.192078748538043
v -0.8502625178356915 0.1643064023978999
v -0.8502625148349126 0.1781919654449761
v -0.8502624554444238 -0.3211364874627749
v -0.8502623454215039 -0.3349959211753921
v -0.8502622224775721 -0.3488550054768383
v -0.8502620855265052 -0.3627137513948574
v -0.850261933330173 -0.3765721691330823
v -0.850261764471249 -0.3904302680711311
v -0.8502615773215449 -0.4042880567652248
v -0.8502613700052182 -0.4181455429493405
v -0.8502611403561384 -0.4320027335369693
v -0.8502608858686116 -0.445859634623619
v -0.8502608622990175 0.7626864101419562
v -0.8502606036405875 -0.4597162514902993
v -0.8502602903083738 -0.4735725886083396
v -0.8502599419717908 -0.4874286496460507
v -0.8502595541085725 -0.5012844374779274
v -0.8502591214767113 -0.5151399541973393
v -0.8502586380032865 -0.5289952011339616
v -0.8502580966581692 -0.5428501788775841
v -0.8502574893108197 -0.556704887310414
v -0.8502574731695939 0.7766328176828315
v -0.8502568065682053 -0.570559325650582
v -0.8502560375916677 -0.5844134925102951
v -0.8502551698903796 -0.5982673859729691
v -0.8502541890888554 -0.6121210036947644
v -0.8502532172955941 0.7905801451352322
v -0.8502530786658687 -0.6259743430372482
v -0.8502518196621245 -0.6398274012394496
v -0.8502503903542175 -0.653680175639359
v -0.8502487658929011 -0.6675326639569337
v -0.8502479146064899 0.8045283384757543
v -0.8502469179046516 -0.681384864652851
v -0.8502448140571807 -0.6952367773794501
v -0.8502424175922481 -0.7090884035423297
v -0.8502413466719588 0.8184773552905731
v -0.8502396868333005 -0.722939746992592
v -0.8502365746817504 -0.7367908148703943
v -0.8502332509175791 0.832427176175302
v -0.8502330281251261 -0.7506416186200322
v -0.8502289877945732 -0.7644921751955742
v -0.8502243876316401 -0.7783425084759603
v -0.8502233177025847 0.8463778222983409
v -0.8502191547619689 -0.7921926509147001
v -0.8502132097409076 -0.8060426454725023
v -0.8502111940924845 0.8603293806159169
v -0.8502064674605241 -0.8198925479371602
v -0.8501988392329842 -0.8337424298361698
v -0.8501965002116901 0.8742820370645585
v -0.8501902369456917 -0.847592382277608
v -0.8501805807518574 -0.861442521125845
v -0.8501788663082389 0.8882361154505041
v -0.8501698124609458 -0.8752929937291859
v -0.8501580006281935 0.9021921152610249
v -0.8501579173885654 -0.8891439866558338
v -0.8501449573927987 -0.9029957322550833
v -0.8501337991128971 0.9161507350015248
v -0.8501311162784068 -0.9168485092983841
v -0.8501167544782718 -0.930702630021369
v -0.850106506228809 0.9301128588841578
v -0.8501024612741068 -0.9445584040796157
v -0.8500890774096515 -0.9584160723673731
v -0.8500776389871448 -0.9722757151713194
v -0.8500769273606429 0.9440794741013396
v -0.850069173363465 -0.9861371652929284
v -0.850064297777685 -0.9999999999084027
v -0.8500466634704439 0.9580514766340109
v -0.8500182554897796 0.9720293327393364
v -0.8499949528135443 0.986012651757862
v -0.8499797388220691 0.9999999999111506
v -0.846253474162287 0.6441901808155952
v -0.8462534265964592 0.6581264977692733
v -0.846253385437352 0.6302552531894686
v -0.846253208839684 0.6720641684327302
v -0.8462531892635142 0.6163217472124873
v -0.8462529101376428 0.6023896919902165
v -0.8462527810647051 0.6860031538230044
v -0.8462525688055378 0.5884591134979675
v -0.8462521827630639 0.5745300346693221
v -0.8462520964446385 0.6999434115446798
v -0.8462517666841765 0.5606024754858597
v -0.8462513327904033 0.5466764530672452
v -0.846251099812327 0.7138848957846275
v -0.8462508911726169 0.5327519817611787
v -0.8462504500732094 0.5188290732329196
v -0.8462500161348089 0.5049077365542137
v -0.8462497259681128 0.7278275573869281
v -0.8462495946202365 0.4909879782915411
v -0.8462491896073704 0.4770698025936626
v -0.8462488041618303 0.4631532112784907
v -0.8462484404898605 0.4492382039193503
v -0.8462481000733985 0.4353247779307146
v -0.8462478975318146 0.7417713440784249
v -0.8462477837890425 0.4214129286535228
v -0.8462474920124289 0.4075026494401868
v -0.8462472247093754 0.3935939317393921
v -0.8462469815150467 0.3796867651807923
v -0.8462467618022951 0.3657811376596732
v -0.8462465647402625 0.3518770354216477
v -0.8462463893442581 0.3379744431474178
v -0.8462462345178645 0.3240733440376118
v -0.8462460990881607 0.3101737198976814
v -0.8462459818348878 0.2962755512228163
v -0.8462458815143238 0.2823788172828093
v -0.8462458581694269 -0.1062536242522174
v -0.8462458576239243 -0.09238618368071981
v -0.8462458539786407 -0.1201204167964854
v -0.8462458527311848 -0.07851807061652108
v -0.8462458446642567 -0.1339865851384194
v -0.8462458438847069 -0.06464925998071611
v -0.8462458314850565 -0.05077972611068839
v -0.8462458298378855 -0.1478521524377043
v -0.8462458159424324 -0.03690944279247281
v -0.8462458091070745 -0.1617171411666133
v -0.8462457976792008 -0.02303838329581005
v -0.8462457968785668 0.268483496206781
v -0.8462457820721129 -0.1755815730901523
v -0.846245777132416 -0.009166520411935278
v -0.8462457547563432 0.004706173505869927
v -0.8462457483225646 -0.18944546924846
v -0.8462457310249931 0.01857972649894081
v -0.8462457266908664 0.254589565067655
v -0.8462457074334571 -0.2033088499413671
v -0.8462457064346754 0.03245416695710275
v -0.8462456815065722 0.04632952356975964
v -0.8462456697375776 0.2406969999662535
v -0.8462456589610378 -0.2171717347150141
v -0.8462456567893319 0.06020582527421562
v -0.8462456328616741 0.07408310120126294
v -0.846245624837259 0.2268057761148721
v -0.8462456103349933 0.08796138061808186
v -0.8462456024379991 -0.2310341423504207
v -0.8462455908473663 0.2129158679201768
v -0.8462455898559419 0.1018406928685125
v -0.8462455721089625 0.1157210673107724
v -0.8462455666689512 0.1990272490652627
v -0.8462455578187331 0.1296025332527073
v -0.8462455512497157 0.1851398925907026
v -0.8462455477524714 0.1434851198846773
v -0.8462455435857236 0.1712537709744168
v -0.8462455427220331 0.1573688562101913
v -0.8462455373680461 -0.2448960908539012
v -0.8462455222178445 0.755716200971643
v -0.8462454632196713 -0.2587575974492152
v -0.8462453794189653 -0.2726186785713459
v -0.8462452853412744 -0.2864793498617934
v -0.846245180301482 -0.3003396261652803
v -0.8462450635426556 -0.3141995215277661
v -0.8462449342227711 -0.328059049195674
v -0.8462447913991773 -0.3419182216162477
v -0.8462446340104284 -0.3557770504389632
v -0.8462444608550588 -0.3696355465179455
v -0.8462442705668293 -0.3834937199153574
v -0.8462440615859167 -0.3973515799057656
v -0.8462438321254637 -0.4112091349815256
v -0.8462435801328445 -0.4250663928592803
v -0.8462433032449388 -0.4389233604877364
v -0.8462429987366371 -0.452780044056962
v -0.8462426634617276 -0.4666364490095619
v -0.8462424894117636 0.769662071565811
v -0.8462422937852357 -0.4804925800542149
v -0.8462418855062046 -0.4943484411822271
v -0.8462414337698073 -0.5082040356879622
v -0.8462409329675858 -0.5220593661942636
v -0.8462403766244977 -0.5359144346842986
v -0.8462397572713324 -0.5497692425416411
v -0.8462390663009342 -0.5636237906008725
v -0.8462386659664788 0.7836088996151724
v -0.8462382938065394 -0.5774780792115478
v -0.8462374284004102 -0.5913321083190464
v -0.8462364570108477 -0.6051858775666245
v -0.8462353646556092 -0.6190393864239183
v -0.8462341341897767 -0.6328926343482081
v -0.8462338912590974 0.7975566324506601
v -0.8462327460262874 -0.6467456209859419
v -0.8462311778277171 -0.6605983464232879
v -0.8462294041686153 -0.6744508114957611
v -0.8462279718203635 0.8115052266242031
v -0.8462273961688862 -0.6883030181681525
v -0.8462251211006121 -0.7021549699968628
v -0.8462225419736202 -0.7160066726871361
v -0.8462206763539605 0.8254546570519541
v -0.8462196171094644 -0.729858134757371
v -0.8462162997200672 -0.743709368321709
v -0.8462125375174121 -0.7575603900010882
v -0.8462117327953871 0.8394049310478395
v -0.8462082723970805 -0.7714112219739827
v -0.8462034402667197 -0.7852618931858992
v -0.8462008302836392 0.8533561085416331
v -0.8461979711419682 -0.7991124407603318
v -0.8461917897278834 -0.8129629117060359
v -0.8461876305150651 0.8673083290327748
v -0.8461848168769696 -0.8268133651066847
v -0.8461769726078512 -0.8406638750997349
v -0.8461717947570726 0.8812618440365991
v -0.8461681818128172 -0.8545145350410286
v -0.846158384352673 -0.8683654631648201
v -0.8461530344749808 0.8952170505542422
v -0.8461475517822969 -0.8822168095493328
v -0.8461357131182977 -0.8960687630229923
v -0.8461311944967701 0.9091745162068757
v -0.8461229912335613 -0.9099215546774546
v -0.8461096487354184 -0.9237754521778974
v -0.8461063768721188 0.9231349800866619
v -0.8460961363977126 -0.9376307370278756
v -0.8460831267074587 -0.9514876573341543
v -0.8460791085010031 0.9370993053286932
v -0.846071498487606 -0.9653463549742597
v -0.8460622197607651 -0.9792067828047711
v -0.8460560715759208 -0.9930686583853786
v -0.84605053890328 0.9510683513903045
v -0.846022608067945 0.9650427338753862
v -0.8459980197622767 0.9790224769988725
v -0.8459797218180196 0.9930067078643362
v -0.8422367830236761 0.6511612902728822
v -0.8422367550038006 0.6372257257709683
v -0.8422366568125857 0.6650982253161548
v -0.8422366042987459 0.6232915656257492
v -0.8422363577469977 0.6093588404564622
v -0.8422363393366402 0.6790364938323432
v -0.8422360381273548 0.5954275777562473
v -0.8422357871201639 0.6929760554661416
v -0.8422356647031306 0.5814978019694751
v -0.8422352536851458 0.5675695345732138
v -0.8422349490669043 0.7069168665834793
v -0.8422348186300318 0.5536427941610089
v -0.8422343707861565 0.5397175965278929
v -0.8422339193963855 0.5257939547559604
v -0.8422337649889485 0.720858880355053
v -0.8422334719646226 0.5118718793000997
v -0.8422330344914263 0.497951378073633
v -0.8422326116827911 0.4840324565337213
v -0.8422322071353162 0.4701151177664764
v -0.8422321637602654 0.7348020469751529
v -0.842231823500362 0.4561993625717687
v -0.8422314626293392 0.4422851895477692
v -0.84223112570196 0.4283725951752803
v -0.8422308133390443 0.4144615739019345
v -0.8422305257013083 0.4005521182263368
v -0.8422302625754376 0.3866442187822257
v -0.8422300609991153 0.7487463141204561
v -0.8422300234486485 0.3727378644227181
v -0.84222980757286 0.3588330423046853
v -0.8422296140195357 0.3449297379732868
v -0.8422294417261811 0.3310279354466674
v -0.8422292895354297 0.3171276173007987
v -0.84222915622758 0.30322876475442
v -0.8422290405473907 0.2893313577540117
v -0.8422289412258733 0.2754353750587124
v -0.8422288569977612 0.2615407943250679
v -0.8422287866152693 0.2476475921914855
v -0.8422287367213246 -0.05770895181778327
v -0.842228735208667 -0.07157805660470347
v -0.8422287344447429 -0.04383910966703203
v -0.8422287294800106 -0.0854464499784283
v -0.8422287288587 0.2337557443622498
v -0.8422287288159942 -0.02996850367124002
v -0.8422287202850404 -0.01609710685478493
v -0.8422287191163118 -0.0993141573256127
v -0.8422287093173071 -0.002224891786580991
v -0.842228703703608 -0.1131812034382373
v -0.8422286963962675 0.01164816937816146
v -0.8422286828303164 -0.1270476124855742
v -0.8422286825443853 0.2198652256909467
v -0.8422286820260427 0.02552210485335638
v -0.8422286667340245 0.03939694317464314
v -0.8422286560844379 -0.1409134079887531
v -0.8422286510735194 0.05327271314918324
v -0.8422286465304059 0.205976010263129
v -0.8422286356264097 0.06714944380267923
v -0.842228623050627 -0.1547786127978583
v -0.8422286210058214 0.08102716432365675
v -0.8422286197204674 0.1920880714780557
v -0.8422286078587808 0.0949059040050641
v -0.8422286010662665 0.1782013821293294
v -0.8422285968688379 0.1087856921832573
v -0.8422285895686339 0.1643159144842596
v -0.8422285887586184 0.1226665581744525
v -0.8422285842922638 0.1365485312087415
v -0.842228584277696 0.1504316403617783
v -0.8422285833070818 -0.1686432490714826
v -0.8422285364222026 -0.1825073382586558
v -0.8422284819509492 -0.1963709010830643
v -0.8422284194308245 -0.2102339575294695
v -0.8422283483773869 -0.224096526832234
v -0.8422282682791872 -0.2379586274658597
v -0.8422281785919984 -0.2518202771374435
v -0.8422280787321905 -0.2656814927809545
v -0.8422279680690751 -0.279542290553241
v -0.8422278459160171 -0.2934026858316768
v -0.8422277115200822 -0.3072626932133639
v -0.8422275640499554 -0.3211223265158156
v -0.8422274025818233 -0.3349815987790558
v -0.8422273561833582 0.7626916278270672
v -0.8422272260828855 -0.3488405222690824
v -0.8422270333921046 -0.362699108482664
v -0.8422268231977698 -0.3765573681534621
v -0.8422265940113964 -0.3904153112594987
v -0.8422263441374354 -0.404272947032033
v -0.8422260716382133 -0.418130283965954
v -0.8422257742934735 -0.4319873298318574
v -0.8422254495538274 -0.4458440916900534
v -0.8422250944873708 -0.4597005759068403
v -0.8422247057186573 -0.4735567881734958
v -0.8422242793591574 -0.4874127335285796
v -0.8422239291329957 0.7766379340789854
v -0.842223810928265 -0.5012684163843083
v -0.8422232952638414 -0.5151238405579767
v -0.842222726421213 -0.5289790093096488
v -0.842222097559458 -0.5428339253876415
v -0.8422214008137383 -0.556688591083685
v -0.8422206271523524 -0.5705430083000679
v -0.8422197662171084 -0.5843971786315607
v -0.8422196358863268 0.7905851815684044
v -0.8422188061455644 -0.5982511034654836
v -0.8422177333736569 -0.6121047841039141
v -0.8422165324172712 -0.625958221912726
v -0.8422151856314425 -0.6398114185028844
v -0.8422143041982564 0.804533326308174
v -0.8422136729461478 -0.6536643759501426
v -0.8422119715781509 -0.6675170970599343
v -0.8422100557191837 -0.6813695856847172
v -0.8422078962020372 -0.6952218471011726
v -0.8422077292668513 0.8184823390222571
v -0.8422054601481003 -0.7090738884543689
v -0.8422027106028542 -0.7229257192751738
v -0.8421996709202453 0.8324322164326039
v -0.842199606170366 -0.7367773520760811
v -0.8421961006650275 -0.750628803029969
v -0.8421921428108471 -0.7644800927382285
v -0.8421898544279318 0.8463829975455436
v -0.8421876760400346 -0.7783312471034414
v -0.8421826384822798 -0.7921822983448046
v -0.8421779783410698 0.8603347855739957
v -0.8421769633101401 -0.8060332862420355
v -0.8421705797398781 -0.8198842597741893
v -0.8421637342158147 0.8742877749015199
v -0.8421634152139672 -0.833735279428149
v -0.8421553996388143 -0.8475864205454219
v -0.8421468444878683 0.8882422801850703
v -0.8421464730105371 -0.861437778050382
v -0.8421365982383124 -0.8752894725804988
v -0.8421271257222747 0.9021987610817473
v -0.8421257812310708 -0.8891416572050737
v -0.8421140999203862 -0.9029945224316114
v -0.8421045842402128 0.9161578311143693
v -0.8421017421940419 -0.9168482951771697
v -0.842089048841702 -0.930703225422028
v -0.8420795481764973 0.9301202330254048
v -0.8420765504500832 -0.9445595536439199
v -0.8420649752946073 -0.9584174552288717
v -0.8420551894146695 -0.9722769684274302
v -0.8420528302982651 0.9440867564061509
v -0.8420480186968883 -0.9861379334186797
v -0.8420439264083734 -0.999999999908403
v -0.8420258893237718 0.9580580701759306
v -0.8420008954508563 0.9720344570387025
v -0.8419805040869993 0.9860155080279582
v -0.8419671570181557 0.9999999999111107
v -0.8382201199525365 0.6441964942600686
v -0.838220077728615 0.6581326859198774
v -0.8382200228978275 0.630261688975713
v -0.8382198617920921 0.6720702287137731
v -0.8382198159059758 0.6163283021550554
v -0.8382195239307659 0.6023963627807247
v -0.8382194317646545 0.686009084223676
v -0.8382191681285636 0.5884658967914048
v -0.8382187663587568 0.5745369271520235
v -0.8382187402821888 0.6999492108720755
v -0.8382183336128629 0.5606094739291367
v -0.8382178823861687 0.5466835543695013
v -0.8382177317095268 0.7138905640097091
v -0.8382174230023043 0.5327591829806045
v -0.8382169638985881 0.5188363716123674
v -0.8382165118780872 0.5049151295395271
v -0.8382163405449625 0.7278330961246634
v -0.838216072332971 0.4909954635443884
v -0.8382156494427236 0.4770773779997538
v -0.8382152463500659 0.4631608749519391
v -0.8382148653169131 0.4492459542038322
v -0.838214507862324 0.4353326133980018
v -0.8382144894385468 0.7417767572598403
v -0.8382141748841319 0.4214208480998858
v -0.8382138667657524 0.4075106518811044
v -0.8382135834695256 0.3936020164029443
v -0.8382133246178441 0.3796949315000606
v -0.8382130895632292 0.3657893852644249
v -0.8382128774484496 0.351885364129539
v -0.838212687257714 0.33798285295491
v -0.8382125178598976 0.3240818351107618
v -0.8382123680447148 0.3101822925629363
v -0.838212236552676 0.2962842059579154
v -0.8382121220996113 0.2823875547078729
v -0.838212086748316 0.7557214957837616
v -0.8382120233964786 0.2684923170756448
v -0.8382119391651103 0.2545984702594931
v -0.8382118681504866 0.2407059904775154
v -0.8382118091300715 0.2268148530515489
v -0.8382117609206753 0.2129250324904017
v -0.8382117223832626 0.1990365025722386
v -0.8382116924260671 0.1851492364259491
v -0.8382116750883223 -0.009155730419830688
v -0.8382116739707842 -0.02302747542072775
v -0.8382116736451467 0.004716847655219078
v -0.8382116701531637 0.01859028683997632
v -0.8382116700063245 0.1712632066113157
v -0.8382116697996368 -0.03689841499444453
v -0.8382116651459492 0.03246461551274282
v -0.8382116620983576 -0.05076857635638865
v -0.8382116591814337 0.04633986234588899
v -0.8382116541308918 0.1573783851978113
v -0.8382116528446059 0.06021605625435614
v -0.8382116504041771 -0.06463798625027042
v -0.8382116467502323 0.0740932263413735
v -0.8382116438559825 0.1434947438418515
v -0.8382116415455755 0.08797140184143945
v -0.8382116382862059 0.129612253862334
v -0.8382116379130908 0.1018506120606299
v -0.8382116365730721 0.1157308863143093
v -0.8382116342654645 -0.07850667091080744
v -0.8382116132391065 -0.09237465602924169
v -0.838211586887863 -0.1062419667216346
v -0.8382115547776743 -0.1201086274998967
v -0.8382115164748953 -0.1339746622455003
v -0.8382114715434223 -0.1478400941858143
v -0.8382114195416707 -0.161704945872997
v -0.8382113600193584 -0.1755692391653743
v -0.8382112925140324 -0.1894329952112264
v -0.8382112165472742 -0.2032962344349042
v -0.8382111316204951 -0.2171589765251927
v -0.83821103721023 -0.2310212404258369
v -0.8382109327628102 -0.2448830443281474
v -0.8382108176882802 -0.2587444056656014
v -0.8382106913534035 -0.2726053411103604
v -0.8382105530735728 -0.286465866571628
v -0.8382104021034134 -0.3003259971957781
v -0.8382102376258408 -0.3141857473681924
v -0.838210058739297 -0.3280451307167587
v -0.8382098644428553 -0.3419041601169912
v -0.8382096536188449 -0.3557628476987586
v -0.8382094250126075 -0.3696212048546236
v -0.8382091772089535 -0.3834792422498275
v -0.8382090235818824 0.7696672597492691
v -0.8382089086048439 -0.3973369698339889
v -0.8382086173777769 -0.4111943968546304
v -0.8382083014493125 -0.4250515318726958
v -0.8382079584431249 -0.4389083827802914
v -0.8382075856369211 -0.452764956820961
v -0.8382071799075183 -0.4666212606128998
v -0.8382067376683289 -0.4804773001756319
v -0.8382062547984472 -0.4943330809608105
v -0.8382057265624887 -0.50818860788797
v -0.8382051703404851 0.7836139992044248
v -0.8382051475202831 -0.5220438853862526
v -0.8382045114254703 -0.5358989174433612
v -0.8382038111120024 -0.5497537076632592
v -0.8382030383675091 -0.5636082593344404
v -0.8382021837924412 -0.5774625755109373
v -0.8382012366438824 -0.5913166591086134
v -0.838200372934671 0.7975616699914131
v -0.8382001846629159 -0.6051705130196882
v -0.8381990138844607 -0.6190241402488589
v -0.8381977084285931 -0.6328775440747727
v -0.8381962502725525 -0.6467307282409352
v -0.8381946190029618 -0.6605836971803427
v -0.8381944491247137 0.8115102397652343
v -0.8381927915483209 -0.6744364562781163
v -0.838190741892666 -0.6882890121761182
v -0.8381884407725592 -0.702141373122841
v -0.8381871859119606 0.8254596971310479
v -0.8381858553615293 -0.7159935493708612
v -0.8381829489491728 -0.7298455536230858
v -0.8381796806272249 -0.7436974015288116
v -0.8381783396190808 0.8394100648281215
v -0.8381760050038427 -0.7575491122331786
v -0.8381718719837251 -0.7714007089926899
v -0.8381676412615185 0.853361417602033
v -0.8381672266825739 -0.7852522198912313
v -0.8381620096022298 -0.799103678733674
v -0.8381561572972718 -0.8129551262646688
v -0.8381548109702331 0.8673139045674454
v -0.8381496039406061 -0.8268066119554345
v -0.8381422844677764 -0.8406581966916985
v -0.838139586408025 0.881267774214596
v -0.8381341403475303 -0.8545099567057008
v -0.8381251294314388 -0.868361988891423
v -0.8381217710179946 0.8952233975488789
v -0.8381152416179425 -0.8822144170543271
v -0.8381045219265149 -0.8960673975365786
v -0.8381013080369406 0.9091812810952917
v -0.8380931015493198 -0.9099211210486912
v -0.8380812348818072 -0.9237758057842633
v -0.8380783845100352 0.9231420567494028
v -0.8380693356196588 -0.9376316758426351
v -0.8380579966930348 -0.9514889201891983
v -0.8380535637162608 0.9371064301847147
v -0.8380479664920359 -0.9653476334483003
v -0.8380400413613349 -0.9792077537829891
v -0.8380348364974289 -0.993069036077295
v -0.8380279287449367 0.95107506563684
v -0.8380031830254736 0.9650483895525329
v -0.8379815848530011 0.9790263296799238
v -0.83796553683812 0.9930081046876621
v -0.8342034757719744 0.6511675510273434
v -0.8342034411976772 0.6372321098475109
v -0.8342033530547879 0.6651043599804345
v -0.834203281340661 0.6232980699343716
v -0.8342030355384901 0.6790425001336127
v -0.8342030234752426 0.6093654617176607
v -0.8342026907801805 0.5954343126034329
v -0.8342024792919956 0.6929819318572971
v -0.8342023028788194 0.5815046470289126
v -0.8342018763008926 0.5675764865266762
v -0.8342016328321723 0.7069226125541429
v -0.8342014248814179 0.5536498497948134
v -0.8342009601083182 0.5397247527709742
v -0.8342004914275543 0.5258012087089775
v -0.8342004357380088 0.720864496856636
v -0.8342000265124321 0.5118792282571214
v -0.8341995715021866 0.4979588195376397
v -0.8341991312137993 0.4840399882269462
v -0.8341988169470822 0.734807537006228
v -0.8341987093301763 0.470122737636441
v -0.8341983085672174 0.4562070687937503
v -0.8341979308218748 0.4422929805243292
v -0.8341975773029952 0.4283804695334067
v -0.8341972486465189 0.4144695304882693
v -0.8341969450164496 0.4005601561009025
v -0.8341966926742641 0.7487516835326703
v -0.8341966661928928 0.3866523372110044
v -0.8341964116483693 0.3727460628693854
v -0.834196180613532 0.3588413204217539
v -0.8341959721333529 0.3449380955928761
v -0.8341957851147829 0.3310363725710758
v -0.834195618366825 0.3171361340930227
v -0.8341954706339051 0.3032373615287351
v -0.8341953406233571 0.2893400349667071
v -0.8341952270277807 0.2754441332990432
v -0.8341951285429631 0.2615496343064783
v -0.8341950438819953 0.2476565147431316
v -0.8341949717861488 0.2337647504208442
v -0.8341949110330181 0.2198743162929298
v -0.8341948604423783 0.2059851865371665
v -0.8341948188801477 0.1920973346378521
v -0.8341947852607996 0.1782107334667416
v -0.8341947585485143 0.164325355362689
v -0.834194737757323 0.1504411722098161
v -0.8341947219504547 0.1365581555140382
v -0.8341947102390642 0.1226762764777804
v -0.8341947017804852 0.1087955060727307
v -0.8341946957761315 0.09491581511048294
v -0.8341946914691427 0.08103717431093398
v -0.8341946881418492 0.06715955436831324
v -0.8341946851131213 0.05328292601473331
v -0.834194681735648 0.03940726008116453
v -0.8341946773931799 0.02553252755574944
v -0.8341946714977636 0.01165869963938698
v -0.834194663486986 -0.00221425220147092
v -0.8341946528212359 -0.01608635618485437
v -0.8341946389809944 -0.02995764016617115
v -0.8341946214641499 -0.04382813159398348
v -0.8341945997833372 -0.0576978574686699
v -0.8341945734632925 -0.07156684430396769
v -0.8341945420382126 -0.08543511809137928
v -0.834194505049105 -0.09930270426741682
v -0.8341944620411077 -0.1131696276836483
v -0.8341944125607571 -0.1270359125795026
v -0.8341943561531729 -0.1409015825577816
v -0.834194292359125 -0.1547666605628207
v -0.8341942207119394 -0.1686311688612355
v -0.8341941407341921 -0.1824951290251861
v -0.8341940519341288 -0.1963585619180884
v -0.8341939639107135 0.7626968864225165
v -0.8341939538017362 -0.2102214876826967
v -0.8341938458043783 -0.2240839257314867
v -0.8341937273818935 -0.2379458947392597
v -0.8341935979410332 -0.2518074126378982
v -0.8341934568490968 -0.2656684966132022
v -0.8341933034266017 -0.2795291631037387
v -0.8341931369387964 -0.2933894278016478
v -0.8341929565857986 -0.3072493056553528
v -0.8341927614911125 -0.3211088108741363
v -0.8341925506882393 -0.3349679569345547
v -0.83419232310507 -0.3488267565886845
v -0.8341920775457051 -0.3626852218742105
v -0.8341918126693112 -0.3765433641263969
v -0.8341915269655864 -0.39040119399201
v -0.8341912187263624 -0.4042587214452998
v -0.8341908860128376 -0.4181159558061972
v -0.8341905266178924 -0.4319729057609352
v -0.834190513514405 0.7766430970670718
v -0.8341901380228982 -0.4458295793853703
v -0.8341897173484011 -0.45968598417136
v -0.8341892612980185 -0.4735421270566459
v -0.8341887660948571 -0.4873980144587982
v -0.8341882274097272 -0.5012536523139117
v -0.8341876402804005 -0.5151090461208858
v -0.8341869990211256 -0.5289642009922902
v -0.8341862971215953 -0.5428191217130114
v -0.8341862030187659 0.7905902714143836
v -0.8341855271345311 -0.5566738128080784
v -0.8341846805510408 -0.5705282786212919
v -0.8341837476628861 -0.5843825234065149
v -0.8341827174108104 -0.5982365514337042
v -0.8341815772180983 -0.6120903671119672
v -0.8341808695009374 0.8045383749062894
v -0.8341803128085997 -0.625943975132071
v -0.8341789080085668 -0.6397973806308875
v -0.8341773445318437 -0.6536505893801574
v -0.8341756017482587 -0.6675036080016544
v -0.8341743232105094 0.8184873899236005
v -0.8341736564355643 -0.6813564442102642
v -0.834171482516036 -0.6952091070856449
v -0.8341690507800816 -0.7090616073721082
v -0.834166347204941 0.8324373265133611
v -0.8341663286012714 -0.7229139578055042
v -0.8341632796508104 -0.7367661734660854
v -0.8341598636261408 -0.7506182721593392
v -0.8341567009880125 0.8463882370027223
v -0.8341560360210158 -0.7644702748358275
v -0.8341517479886273 -0.7783222060812303
v -0.8341469463949217 -0.7921740947456083
v -0.8341451310701407 0.8603402345346139
v -0.8341415742412737 -0.8060259748420042
v -0.8341355717741524 -0.8198778869270649
v -0.8341313923495139 0.8742935143854008
v -0.834128878813434 -0.8337298802594757
v -0.8341214391247703 -0.8475820160607377
v -0.834115285025597 0.8882483749632473
v -0.8341132079997571 -0.8614343720781412
v -0.8341041644833176 -0.8752870482379866
v -0.8340967120257604 0.9022052325448715
v -0.8340943296909723 -0.8891401723546584
v -0.8340837920572453 -0.9029939036022026
v -0.8340757609869806 0.916164620137347
v -0.8340727386782359 -0.9168484299567642
v -0.8340614885430521 -0.9307039546361865
v -0.8340528112713606 0.9301271566445765
v -0.8340505176406469 -0.9445606667370628
v -0.8340404568826749 -0.9584186945710806
v -0.8340320325813565 -0.972278049153409
v -0.8340286569990397 0.9440934688121095
v -0.8340259135251895 -0.9861385817523347
v -0.8340224519711744 -0.9999999999084035
v -0.8340046147647209 0.9580640489048567
v -0.8339825404313173 0.9720390468551918
v -0.8339646231229527 0.9860180497620481
v -0.8339528724515618 0.9999999999110747
v -0.830186855608067 0.6442028209335346
v -0.8301868182151934 0.6581388886059308
v -0.8301867510627511 0.6302681367086925
v -0.8301866040438584 0.6720763049147084
v -0.8301865343213394 0.6163348677485226
v -0.8301862307168579 0.6024030428866129
v -0.8301861723307434 0.6860150320816567
v -0.8301858617548905 0.5884726880071861
v -0.8301854753933902 0.6999550294489034
v -0.8301854456097323 0.5745438260943915
v -0.8301849975519616 0.5606164772914604
v -0.8301845303202912 0.5466906589664118
v -0.8301844574201217 0.7138962536640716
v -0.8301840544474529 0.5327663857821987
v -0.8301835785475425 0.518843669769918
v -0.8301831095704865 0.5049225204041815
v -0.8301830529977894 0.7278386590241223
v -0.830182653028018 0.4910029446800495
v -0.8301822131945957 0.4770849471911323
v -0.8301817932860178 0.4631685302086044
v -0.8301813956179916 0.4492536937609704
v -0.8301811853297294 0.7417821980755924
v -0.8301810217465667 0.4353404357144871
v -0.8301806725920882 0.4214287518541902
v -0.8301803485481463 0.4075186359654956
v -0.8301800495768683 0.3936100799163603
v -0.8301797752917986 0.3797030737399906
v -0.8301795250295334 0.3657976057180806
v -0.8301792979112105 0.351893662464549
v -0.8301790928948908 0.3379912290097355
v -0.8301789088198104 0.3240902888849929
v -0.8301787641105559 0.7557268226244884
v -0.8301787444434212 0.3101908242075989
v -0.8301785984720763 0.2962928157658892
v -0.8301784695861568 0.2823962431044983
v -0.8301783564603689 0.2685010846095766
v -0.8301782577798821 0.254607317593838
v -0.8301781722529077 0.2407149183812802
v -0.8301780986202647 0.2268238623914086
v -0.8301780356624112 0.2129341242227907
v -0.8301779822043654 0.1990456777357563
v -0.830177937118891 0.185158496134065
v -0.8301778993282611 0.171272552045356
v -0.8301778678048821 0.1573878176001998
v -0.8301778415710065 0.1435042645095758
v -0.8301778196977317 0.1296218641406088
v -0.8301778013034502 0.1157405875903979
v -0.830177785551882 0.1018604057577906
v -0.8301777716498044 0.08798128941295737
v -0.8301777588445608 0.07410320926463761
v -0.8301777464214243 0.06022613602493993
v -0.8301777337008674 0.04635004047159054
v -0.8301777200357807 0.03247489350753916
v -0.8301777048086719 0.01860066621784414
v -0.8301776874288672 0.004727329923770989
v -0.83017766732973 -0.009145143765946259
v -0.8301776439659052 -0.02301678290671972
v -0.8301776168105948 -0.03688761517262509
v -0.8301775853528612 -0.05075766781383444
v -0.8301775490949569 -0.06462696761696818
v -0.8301775075496672 -0.07849554086835649
v -0.8301774602376599 -0.0923634133201921
v -0.8301774066848195 -0.1062306101595466
v -0.8301773464195509 -0.120097155980214
v -0.8301772789700226 -0.1339630747573367
v -0.8301772038613218 -0.147828389824765
v -0.8301771206124807 -0.1616931238550927
v -0.8301770287333328 -0.1755572988423091
v -0.8301769277211384 -0.1894209360870031
v -0.8301768170569207 -0.2032840561840534
v -0.8301766962014299 -0.2171466790127378
v -0.8301765645906453 -0.2310088237291938
v -0.8301764216307067 -0.2448705087611658
v -0.8301762666921489 -0.2587317518049756
v -0.8301760991032886 -0.2725925698246588
v -0.8301759181425968 -0.286452979053215
v -0.8301757230298559 -0.3003129949959281
v -0.8301756830654212 0.7696724853886701
v -0.8301755129158802 -0.3141726324357242
v -0.8301752868705439 -0.3280319054405456
v -0.8301750438688296 -0.3418908273727391
v -0.8301747827745807 -0.3557494109004692
v -0.8301745023215997 -0.3696076680111985
v -0.8301742010917079 -0.3834656100272977
v -0.8301738774893372 -0.3973232476238857
v -0.8301735297122007 -0.4111805908490356
v -0.830173155717543 -0.4250376491465317
v -0.8301727531834521 -0.4388944313814152
v -0.8301723194646751 -0.452750945868618
v -0.8301718515423573 -0.4666072004050626
v -0.8301718172494974 0.7836191426312508
v -0.830171345967103 -0.4804632023056809
v -0.8301707987947287 -0.49431895844391
v -0.8301702055140696 -0.5081744752973221
v -0.8301695609661838 -0.5220297589991663
v -0.8301688592542856 -0.5358848153967249
v -0.8301680936437353 -0.5497396501175171
v -0.8301672564514108 -0.5635942686445121
v -0.8301670203672338 0.7975667582384727
v -0.8301663389237811 -0.5774486764016309
v -0.8301653311030163 -0.5913028788509082
v -0.8301642216804794 -0.6051568816027298
v -0.8301629978369807 -0.6190106905405346
v -0.8301616450692243 -0.6328643119612294
v -0.830161122645304 0.8115153098247558
v -0.8301601470019703 -0.6467177527322824
v -0.8301584851855799 -0.6605710204659768
v -0.8301566388788579 -0.6744241237106191
v -0.8301545848175185 -0.6882770721576016
v -0.8301539302124726 0.8254647975068767
v -0.8301522969693353 -0.7021298768622877
v -0.8301497462783684 -0.7159825504760734
v -0.8301469004032319 -0.7298351074875292
v -0.8301452275238971 0.839415255894692
v -0.8301437234593745 -0.7436875644738188
v -0.8301401757852278 -0.7575399403723565
v -0.8301362137712719 -0.7713922568010533
v -0.8301347851011134 0.8533667694622805
v -0.8301317898271989 -0.7852445384887491
v -0.830126852627206 -0.7990968139300443
v -0.8301223756659852 0.8673194906282162
v -0.830121347882528 -0.8129491164497087
v -0.8301152200591829 -0.8268014859362336
v -0.8301084156934182 -0.8406539715418495
v -0.8301078024656948 0.8812736584318778
v -0.8301008892365457 -0.85450663557373
v -0.8300926126132714 -0.8683595585144528
v -0.8300909439410825 0.8952296135466313
v -0.8300835897566877 -0.8822128445038449
v -0.8300738770505269 -0.8960666256419213
v -0.830071818418109 0.9091878025309579
v -0.8300636095243975 -0.9099210622335376
v -0.8300530303532998 -0.9237763349432563
v -0.830050670302714 0.9231487608702228
v -0.8300425171452699 -0.9376326244711906
v -0.830032592012785 -0.9514900759893121
v -0.8300280733602964 0.9371130611087993
v -0.8300238934195554 -0.9653487510630654
v -0.8300170798141294 -0.979208581115383
v -0.8300126404273707 -0.9930693533800167
v -0.8300050329141512 0.9510812111881722
v -0.8299830406850991 0.9650534949523221
v -0.8299639926397175 0.979029775543087
v -0.8299498640332642 0.9930093485742678
v -0.826170261924032 0.651173815074956
v -0.8261702214741714 0.6372384954910179
v -0.8261701424226978 0.665110499743982
v -0.8261700534292784 0.6233045741158398
v -0.8261698251382967 0.6790485134852652
v -0.8261697854093232 0.6093720811549961
v -0.8261694409221566 0.5954410439025736
v -0.8261692658795561 0.6929878174813826
v -0.8261690398952133 0.58151148677081
v -0.8261685991329396 0.5675834313348944
v -0.8261684130335584 0.7069283702826948
v -0.8261681327139202 0.5536568963879429
v -0.8261676523384126 0.5397318980029403
v -0.8261672062864883 0.7208701281188689
v -0.8261671676344724 0.525808449599556
v -0.8261666864289341 0.5118865620144452
v -0.8261662149880789 0.4979662435741085
v -0.8261657582317605 0.4840475001696845
v -0.8261655750896105 0.7348130454304628
v -0.8261653199239838 0.4701303353332541
v -0.8261649028423728 0.4562147503153732
v -0.8261645089285611 0.4423007441636498
v -0.8261641394212529 0.4283883138022395
v -0.8261637949734953 0.4144774541121816
v -0.8261634757555578 0.4005681580125154
v -0.8261634368440335 0.7487570757456583
v -0.8261631815447075 0.3866604165421355
v -0.8261629118030782 0.37275421894234
v -0.8261626657447709 0.3588495527400277
v -0.8261624423932517 0.3449464038314837
v -0.8261622406300612 0.3310447565666845
v -0.8261620592357898 0.3171445938340357
v -0.8261618969242094 0.3032458971454391
v -0.8261617523703948 0.2893486467215713
v -0.8261616242336073 0.2754528215772393
v -0.8261615111756399 0.261558399606663
v -0.8261614118752715 0.2476653576685274
v -0.8261613250394052 0.2337736716706314
v -0.8261612494114069 0.2198833166539563
v -0.8261611837771042 0.2059942668759709
v -0.8261611269688447 0.1921064958929871
v -0.8261610778679619 0.1782199766413795
v -0.8261610354059535 0.1643346815174855
v -0.8261609985646231 0.150450582456004
v -0.8261609663754058 0.1365676510067192
v -0.8261609379180582 0.1226858584093823
v -0.8261609123188625 0.1088051756665919
v -0.8261608887484695 0.09492557361452601
v -0.8261608664194796 0.08104702299138893
v -0.8261608445838398 0.06716949450344767
v -0.8261608225301237 0.0532929588885459
v -0.8261607995807406 0.03941738697699669
v -0.8261607750891101 0.02554274974976735
v -0.8261607484368333 0.01166901839388472
v -0.8261607190308738 -0.002203835644999657
v -0.8261606948096955 0.7627021730900937
v -0.8261606863007664 -0.01607584061292922
v -0.8261606496958573 -0.0299470244008828
v -0.8261606086825782 -0.04381741450095526
v -0.8261605627417536 -0.0576870379654898
v -0.8261605113659332 -0.0715559213691601
v -0.8261604540567407 -0.08542409077399146
v -0.8261603903222273 -0.09929157169729955
v -0.8261603196742094 -0.113158389082519
v -0.8261602416255718 -0.127024567272883
v -0.8261601556875067 -0.1408901299879108
v -0.8261600613666595 -0.1547551003026558
v -0.8261599581621363 -0.1686195006296563
v -0.8261598455623306 -0.1824833527035354
v -0.8261597230415082 -0.1963466775681874
v -0.8261595900560835 -0.210209495566491
v -0.8261594460405036 -0.2240718263324876
v -0.826159290402646 -0.2379336887859656
v -0.8261591225186152 -0.2517951011293928
v -0.8261589417268055 -0.2656560808471449
v -0.8261587473210779 -0.2795166447069833
v -0.826158538542873 -0.2933768087637421
v -0.8261583145720568 -0.3072365883651947
v -0.8261580745162717 -0.3210959981600836
v -0.8261578173985322 -0.3349550521083066
v -0.8261575421427743 -0.348813763493275
v -0.8261572475570409 -0.3626721449364756
v -0.8261572358118601 0.7766482942013111
v -0.8261569323139466 -0.376530208414294
v -0.8261565949280407 -0.3903879652771839
v -0.8261562337296482 -0.4042454262712984
v -0.8261558468347479 -0.4181026015627387
v -0.8261554321104126 -0.4319595007646164
v -0.8261549871353158 -0.445816132967176
v -0.8261545091547859 -0.4596725067712794
v -0.8261539950298769 -0.4735286303256122
v -0.8261534411799034 -0.4873845113680453
v -0.8261529279440525 0.7905954019192684
v -0.8261528435178891 -0.5012401572716491
v -0.8261521973783653 -0.5150955750959397
v -0.8261514974369611 -0.5289507716440044
v -0.8261507376212245 -0.5428057535262243
v -0.8261499110121213 -0.5566605272313699
v -0.8261490097356682 -0.5705150992058693
v -0.8261480248441481 -0.5843694759420479
v -0.8261476186769595 0.8045434702236044
v -0.826146946186384 -0.5982236640760686
v -0.8261457622665328 -0.6120776704961527
v -0.8261444600908798 -0.6259315024614069
v -0.8261430250021216 -0.6397851677311734
v -0.8261414405006564 -0.6536386747042615
v -0.8261411341064521 0.818492491448396
v -0.8261396880524705 -0.6674920325666819
v -0.8261377468833735 -0.6813452514456585
v -0.82613559375972 -0.6951983425668997
v -0.8261332805297921 0.8324424861578137
v -0.8261332027565935 -0.709051318411746
v -0.8261305450162489 -0.7229041928716613
v -0.8261275885034344 -0.7367569814009601
v -0.8261242977719988 -0.7506097011769977
v -0.8261238501221669 0.8463935159099771
v -0.8261206337725253 -0.7644623712936321
v -0.826116553759585 -0.7783150130428251
v -0.8261126331465448 0.8603456985441569
v -0.8261120114087751 -0.7921676503843267
v -0.826106957340091 -0.8060203107640256
v -0.8261013403779124 -0.8198730265069348
v -0.826099439754005 0.874299224568398
v -0.8260951100652371 -0.8337258370516024
v -0.8260882211785993 -0.8475787922539858
v -0.8260841348173907 0.8882543716058195
v -0.8260806412127404 -0.8614319567907136
v -0.8260723619184402 -0.8752854152470233
v -0.82606668905568 0.902211511662111
v -0.8260634158117525 -0.8891392767297567
v -0.8260538978807425 -0.9029936768432423
v -0.826047248353199 0.9161711033166666
v -0.8260439911625059 -0.9168487738238383
v -0.8260339920193358 -0.9307047350249905
v -0.8260262194392189 0.9301336581857107
v -0.8260243263108403 -0.944561710597015
v -0.8260155408548112 -0.9584197944161404
v -0.8260082468204393 -0.9722789798200118
v -0.8260043614468024 0.9440996692664662
v -0.8260029895316755 -0.9861391303846855
v -0.8260000402418051 -0.9999999999084042
v -0.8259828549784154 0.9580694913050365
v -0.8259632898536232 0.9720431781954447
v -0.8259474841435204 0.9860203224238419
v -0.8259370999413513 0.9999999999110423
v -0.82215368895517 0.6442091394294279
v -0.8221536559207265 0.6581450853075841
v -0.8221535777425381 0.6302745741518999
v -0.8221534435272395 0.6720823774622339
v -0.8221533523208346 0.6163414209781273
v -0.8221530383203465 0.6024097085606851
v -0.8221530108007347 0.6860209788289556
v -0.8221526575313689 0.5884794627055537
v -0.8221523099677427 0.699960849762691
v -0.8221522283922422 0.5745507063983165
v -0.8221517664125569 0.5606234598453712
v -0.822151285337667 0.7139019483197848
v -0.8221512845430866 0.5466977405254703
v -0.822150793501356 0.5327735632485183
v -0.8221503020597082 0.5188509402195826
v -0.8221498719750763 0.7278442307297806
v -0.8221498173011604 0.5049298811067422
v -0.8221493448471746 0.4910103931118387
v -0.8221488890605951 0.4770924810434885
v -0.8221484532263826 0.4631761473919134
v -0.8221480397123114 0.4492613924052868
v -0.8221479941410832 0.7417876521596662
v -0.8221476501114735 0.4353482141673838
v -0.8221472853682061 0.4214366086763857
v -0.8221469458888845 0.4075265699247312
v -0.8221466316389094 0.3936180899799289
v -0.8221463422271281 0.3797111590662585
v -0.8221460769788472 0.365805765647287
v -0.8221458349985448 0.3519018965091275
v -0.8221456152233196 0.3379995368443515
v -0.8221455635079489 0.7557321679232309
v -0.8221454164680679 0.3240986703364621
v -0.8221452374633137 0.3101992792448132
v -0.822145076886562 0.2963013444898529
v -0.8221449333879806 0.2824048457385506
v -0.8221448056111537 0.2685097614898556
v -0.8221446922095884 0.2546160691600235
v -0.8221445918595846 0.2407237451676385
v -0.8221445032700261 0.2268327650181491
v -0.8221444251895792 0.2129431033877314
v -0.822144356411735 0.1990547342062919
v -0.8221442957780729 0.1851676307394183
v -0.8221442421800724 0.1712817656690909
v -0.8221441945597558 0.1573971111729695
v -0.822144151909398 0.1435136390020753
v -0.8221441132705068 0.1296313205566968
v -0.8221440777322396 0.1157501269603537
v -0.8221440444293951 0.101870029131666
v -0.8221440125400928 0.08799099785398452
v -0.8221439812832302 0.07411300384265063
v -0.8221439499157911 0.06023601780976651
v -0.8221439177300601 0.04636001052636933
v -0.8221438840507888 0.03248495288191568
v -0.8221438482323432 0.01861081594099608
v -0.8221438096558614 0.004737570997213104
v -0.8221437677264301 -0.009134810375831439
v -0.8221437218702967 -0.02300635627648133
v -0.8221436715321202 -0.03687709442993185
v -0.8221436161722592 -0.05074705214611427
v -0.8221435552640962 -0.06461625628056442
v -0.8221434882913907 -0.07848473319827225
v -0.8221434147456493 -0.09235250874049754
v -0.8221433341235005 -0.1062196081945298
v -0.8221432459240535 -0.1200860562663615
v -0.8221431496462217 -0.1339518770562375
v -0.8221430447859778 -0.147817094037037
v -0.8221429308335094 -0.1616817300354403
v -0.8221428072702341 -0.1755458072158283
v -0.8221426735656194 -0.1894093470668593
v -0.8221425291737523 -0.2032723703906686
v -0.8221424772036998 0.7696777353545521
v -0.8221423735295831 -0.217134897294633
v -0.8221422060447587 -0.2309969471856458
v -0.822142026102946 -0.2448585387668488
v -0.8221418330545247 -0.258719690036772
v -0.8221416262105156 -0.2725804182908371
v -0.8221414048355822 -0.2864407401251867
v -0.8221411681399251 -0.3003006714428116
v -0.8221409152698615 -0.3141602274619562
v -0.8221406452968559 -0.3280194227267967
v -0.8221403572047375 -0.3418782711204001
v -0.8221400498748149 -0.3557367858799889
v -0.8221397220685661 -0.3695949796145584
v -0.8221393724075543 -0.3834528643249129
v -0.8221389993501905 -0.3973104514262142
v -0.8221386158405284 0.7836243166447655
v -0.8221386011649391 -0.4111677517731683
v -0.822138175899537 -0.4250247756880025
v -0.8221377213457778 -0.4388815329914267
v -0.8221372349993951 -0.4527380330368118
v -0.8221367140145623 -0.4665942847478545
v -0.8221361551525297 -0.4804502966600489
v -0.8221355547238984 -0.4943060769663222
v -0.8221349085240518 -0.5081616335672345
v -0.8221342117612541 -0.5220169741261742
v -0.8221338418432763 0.7975718830233965
v -0.8221334589769422 -0.5358721061300002
v -0.8221326439577418 -0.5497270369555808
v -0.8221317596387465 -0.5635817739426455
v -0.8221307979976056 -0.5774363244732852
v -0.8221297499389525 -0.5912906960582982
v -0.8221286051687063 -0.6051448964303474
v -0.822127998645076 0.8115204207223169
v -0.8221273520577375 -0.618998933643567
v -0.8221259774943527 -0.6328528161787943
v -0.8221244667250002 -0.6467065530530139
v -0.8221228031825463 -0.6605601539308766
v -0.8221209683014732 -0.6744136292354067
v -0.8221209116737536 0.825469939142195
v -0.8221189413194957 -0.6882669902543679
v -0.8221166990655963 -0.7021202492386385
v -0.8221142157357769 -0.7159734194900081
v -0.8221123925158471 0.83942048147226
v -0.8221114626607758 -0.7298265154392879
v -0.8221084080762139 -0.7436795527234082
v -0.8221050169179668 -0.7575325482850441
v -0.8221022481839688 0.8533721375954516
v -0.8221012506887695 -0.7713855205435577
v -0.8220970674832927 -0.7852384897245679
v -0.822092422327685 -0.7990914784870132
v -0.8220902979476005 0.8673250583357337
v -0.8220872680958979 -0.8129445130433707
v -0.8220815574149892 -0.8267976250090908
v -0.8220764005698302 0.8812794688851093
v -0.8220752461583489 -0.8406508542002172
v -0.8220682993176212 -0.8545042524623743
v -0.8220607001699016 -0.8683578882891341
v -0.8220604947808052 0.8952356775522685
v -0.8220524635936988 -0.88221185142044
v -0.8220436539541603 -0.8960662558124448
v -0.8220426550017625 0.9091940738656737
v -0.8220344069311661 -0.9099212384695228
v -0.8220249526829687 -0.9237769509440905
v -0.8220231619317481 0.9231551077750417
v -0.8220156344341881 -0.9376335404077289
v -0.8220069115717139 -0.9514911189773958
v -0.8220025820602604 0.9371192398807044
v -0.8219993298344697 -0.9653497247642426
v -0.8219934363165144 -0.9792092871358771
v -0.8219896236138746 -0.9930696209740308
v -0.8219818386651423 0.9510868531118727
v -0.8219622362119103 0.9650581237077966
v -0.821945373972968 0.9790328724768801
v -0.8219328874982027 0.9930104612191992
v -0.8181371495148906 0.6511800618480261
v -0.8181371038306011 0.6372448613114292
v -0.8181370330145714 0.6651166249128797
v -0.8181369285440628 0.6233110560069763
v -0.8181367163294074 0.6790545151171731
v -0.8181366515261537 0.6093786758774208
v -0.818136296539416 0.5954477480752132
v -0.8181361552094152 0.6929936945344033
v -0.8181358837568007 0.5815182969648013
v -0.8181354302113608 0.5675903441462848
v -0.8181352981730251 0.7069341229555997
v -0.8181349501890892 0.5536639084938069
v -0.8181344555744464 0.5397390062043144
v -0.8181340853515932 0.720875758308884
v -0.8181339561559881 0.5258156508537691
v -0.8181334598978415 0.5118938534588378
v -0.8181329731815105 0.4979736225427127
v -0.8181325010215326 0.4840549642041322
v -0.8181324471439492 0.7348185573281644
v -0.818132047257815 0.4701378821889491
v -0.8181316147269623 0.4562223779637941
v -0.8181312054145436 0.4423084507915063
v -0.8181308205899855 0.4283960978080999
v -0.8181304609255905 0.4144853141010924
v -0.8181303026844116 0.7487624765956763
v -0.8181301266010487 0.4005760927890582
v -0.8181298173947136 0.3866684251022968
v -0.8181295327628324 0.3727623004645138
v -0.8181292719078626 0.3588577065754149
v -0.8181290338369464 0.3449546294941096
v -0.8181288174115606 0.3310530537232164
v -0.8181286213893028 0.3171529622935435
v -0.8181284444587142 0.3032543368492167
v -0.8181282852679865 0.2893571577331048
v -0.8181281424483281 0.2754614040723882
v -0.8181280146327077 0.2615670538641007
v -0.8181279004706281 0.247674084060469
v -0.8181277986395162 0.2337824706538644
v -0.8181277078532572 0.2198921887611784
v -0.8181276268683376 0.2060032127074274
v -0.8181275581688211 0.7627074741360449
v -0.8181275544880072 0.1921155161083948
v -0.8181274895648136 0.1782290719521166
v -0.8181274310018205 0.1643438526790214
v -0.8181273777527664 0.1504598302605402
v -0.8181273288213894 0.1365769762760076
v -0.8181272832601018 0.1226952619876853
v -0.8181272401681685 0.1088146584137472
v -0.8181271986895174 0.09493513639907518
v -0.8181271580102817 0.08105666668372935
v -0.8181271173561578 0.06717921996896446
v -0.8181270759896443 0.05330276698067975
v -0.8181270332072116 0.0394272785302011
v -0.8181269883364412 0.02555272557230847
v -0.8181269407331643 0.01167907926043361
v -0.8181268897786184 -0.00219368900103293
v -0.8181268348766361 -0.0160656075073747
v -0.8181267754508763 -0.02993670420715765
v -0.8181267109420989 -0.04380700665883929
v -0.8181266408054827 -0.0576765419903912
v -0.8181265645079835 -0.07154533686193754
v -0.8181264815257233 -0.08541341743140253
v -0.8181263913413993 -0.09928080932315096
v -0.8181262934416985 -0.1131475375995962
v -0.8181261873146983 -0.1270136267357455
v -0.8181260724472278 -0.1408791005966436
v -0.8181259483221625 -0.1547439824176721
v -0.8181258144156135 -0.1686082947876583
v -0.8181256701939712 -0.1824720596347409
v -0.8181255151107463 -0.1963352982149442
v -0.8181253486031492 -0.210198031103404
v -0.8181251700883299 -0.2240602781881963
v -0.8181249789591886 -0.2379220586667169
v -0.818124774579656 -0.2517833910445632
v -0.8181245562793157 -0.2656442931368784
v -0.8181243233472304 -0.2795047820721169
v -0.8181241051585071 0.7766535118039538
v -0.8181240750248057 -0.2933648742982041
v -0.8181238104975056 -0.307224585591067
v -0.8181235288852081 -0.3210839310655267
v -0.8181232292309616 -0.3349429251885526
v -0.8181229104878776 -0.3488015817948952
v -0.8181225715038688 -0.3626599141051273
v -0.81812221100391 -0.3765179347461455
v -0.8181218275694817 -0.3903756557741987
v -0.8181214196148198 -0.404233088700537
v -0.8181209853595853 -0.4180902445197954
v -0.8181205227975429 -0.4319471337412519
v -0.8181200296608194 -0.4458037664231277
v -0.8181198191081935 0.7906005587752495
v -0.8181195033793131 -0.4596601522101191
v -0.8181189410348073 -0.4735163003743765
v -0.8181183393093531 -0.4873722198601656
v -0.8181176944274765 -0.5012279193324568
v -0.8181170020917877 -0.5150834072296878
v -0.8181162574115677 -0.5289386918209292
v -0.818115454823921 -0.5427937812676371
v -0.818114588007093 -0.5566486836900975
v -0.8181145585589888 0.8045485965028863
v -0.8181136497855466 -0.5705034072385391
v -0.8181126320263776 -0.5843579601686989
v -0.8181115255266286 -0.5982123509213537
v -0.8181103198909968 -0.6120665882049592
v -0.81810900339936 -0.6259206810800644
v -0.8181081657171408 0.8184976254983446
v -0.8181075628634311 -0.639774639043585
v -0.8181059834717319 -0.6536284721103542
v -0.8181042486219609 -0.6674821908887206
v -0.8181023397398312 -0.6813358066464911
v -0.8181004695074046 0.8324476741893054
v -0.8181002360837277 -0.6951893313635917
v -0.8180979145354726 -0.7090427777690496
v -0.8180953493797936 -0.7228961593633271
v -0.818092512080105 -0.7367494904342551
v -0.8180912926279597 0.8463988098091274
v -0.8180893710682201 -0.750602786088035
v -0.8180858915843865 -0.7644560623386734
v -0.8180820356372008 -0.7783093363320358
v -0.8180804645863093 0.8603511507063527
v -0.8180777622079322 -0.792162626824416
v -0.8180730279086481 -0.8060159550844185
v -0.8180678430554021 0.8743048785455088
v -0.8180677884236658 -0.819869346425007
v -0.8180620012159272 -0.8337228325690076
v -0.8180556301427321 -0.8475764549592825
v -0.818053345978402 0.8882602475632194
v -0.8180486527492166 -0.8614302688876515
v -0.818041071004975 -0.8752843478863928
v -0.8180369963776473 0.9022175863751494
v -0.8180329259866018 -0.8891387871953073
v -0.8180243163068948 -0.9029937043613012
v -0.8180189802705284 0.9161772859479218
v -0.8180154187149904 -0.9168492343532285
v -0.8180065069412332 -0.9307055163736118
v -0.817999714471381 0.9301397656586307
v -0.8179979612125007 -0.9445626704509555
v -0.817990255794794 -0.9584207648475725
v -0.8179839066723198 -0.9722797814766166
v -0.8179799135575768 0.9441054089283697
v -0.8179793614111615 -0.9861395961596199
v -0.8179768314559295 -0.9999999999084049
v -0.8179606314393852 0.9580744634203903
v -0.8179432327534941 0.9720469137884438
v -0.8179292369107359 0.9860223639034995
v -0.8179200247852672 0.9999999999110128
v -0.8141206281407695 0.6442154292076058
v -0.814120599051526 0.6581512562916706
v -0.8141205110469563 0.6302809800027136
v -0.8141203885350523 0.6720884274730841
v -0.814120277994885 0.6163479398217655
v -0.8141199555856299 0.6860269064682872
v -0.8141199548264506 0.6024163371011959
v -0.8141195635492631 0.5884861975410415
v -0.8141192525686211 0.6999666547228458
v -0.814119122812652 0.5745575441063751
v -0.814118648323555 0.5606303970491618
v -0.8141182242092104 0.7139076317852426
v -0.8141181532122841 0.5467047739444943
v -0.8141176483560418 0.5327806897371516
v -0.8141171426663494 0.51885815679573
v -0.8141168064246117 0.7278497958939811
v -0.8141166433452044 0.5049371849724577
v -0.8141161561137636 0.4910177816673818
v -0.8141156854165769 0.4770999518960098
v -0.8141152346038365 0.4631836983597518
v -0.8141149250028094 0.7417931048804557
v -0.814114806093696 0.4492690215186976
v -0.8141144015164208 0.4353559196663849
v -0.8141140218419247 0.4214443890063058
v -0.8141136674921025 0.4075344237299515
v -0.8141133384392549 0.3936260160962371
v -0.8141130342918314 0.3797191565121658
v -0.8141127543686408 0.3658138336146052
v -0.8141124977626346 0.3519100343530496
v -0.8141124941632644 0.7557375175325001
v -0.8141122633953006 0.3380077440732402
v -0.8141120500626653 0.3241069466015077
v -0.8141118564738344 0.3102076243296926
v -0.814111681282952 0.2963097583004913
v -0.8141115231153919 0.2824133282930613
v -0.8141113805889346 0.2685183129087135
v -0.8141112523306197 0.25462468965651
v -0.8141111369898942 0.2407324350385775
v -0.8141110332486241 0.2268415246349438
v -0.8141109398284617 0.2129519331876998
v -0.8141108554960155 0.1990636346842896
v -0.8141107790662034 0.1851766024397314
v -0.8141107094041261 0.1712908091775752
v -0.8141106454257464 0.1574062271094071
v -0.8141105860976162 0.143522828012718
v -0.8141105304358598 0.1296405833069605
v -0.8141104775045803 0.1157594641276272
v -0.8141104264138352 0.1018794413981952
v -0.8141103763172929 0.08800048589979036
v -0.8141103264096636 0.07412256833844012
v -0.8141102759239821 0.06024565940979212
v -0.8141102241287966 0.04636972986119215
v -0.8141101703253126 0.03249475055102603
v -0.8141101138445225 0.01862069250524367
v -0.81411005404435 0.004747526970997339
v -0.8141099903068234 -0.009124774532663011
v -0.8141099220352913 -0.0229962401670797
v -0.8141098486516871 -0.03686689772929443
v -0.8141097695938441 -0.05073677461039227
v -0.8141096843128589 -0.06460589775689263
v -0.8141095922705003 -0.07847429363518442
v -0.8141094929366508 -0.09234198819899714
v -0.8141094150939193 0.7696829956154637
v -0.8141093857867742 -0.1062090068598882
v -0.8141092702993885 -0.1200753744607203
v -0.8141091459535272 -0.1339411152520963
v -0.8141090122261622 -0.1478062528717131
v -0.8141088685895576 -0.1616708103265918
v -0.8141087145085183 -0.1755348099781378
v -0.8141085494374851 -0.1893982735299816
v -0.8141083728174232 -0.2032612220185507
v -0.8141081840724377 -0.2171236758063231
v -0.8141079826060363 -0.2309856545777115
v -0.8141077677969487 -0.2448471773375341
v -0.8141075389943907 -0.2587082624120256
v -0.8141072955126484 -0.272568927452353
v -0.8141070366248352 -0.2864291894405998
v -0.8141067615556513 -0.3002890646981968
v -0.8141064694729572 -0.3141485688967803
v -0.8141061594779431 -0.328007717071471
v -0.8141058305936534 -0.3418665236365777
v -0.8141055746572098 0.7836295068034335
v -0.8141054817516009 -0.3557250024037427
v -0.8141051117761776 -0.3695831666025591
v -0.814104719366545 -0.3834410289037035
v -0.8141043030756662 -0.3972986014446457
v -0.8141038612861157 -0.4111558958580105
v -0.8141033921822947 -0.4250129233026842
v -0.8141028937186546 -0.4388696944977692
v -0.8141023635835328 -0.4527262197595081
v -0.8141017991581907 -0.466582509041297
v -0.8141011974706546 -0.4804385719769189
v -0.8141008446102711 0.7975770288188989
v -0.8141005551439527 -0.4942944179271074
v -0.8140998683383597 -0.5081500560295354
v -0.8140991326872632 -0.5220054952522701
v -0.8140983432262792 -0.5358607444506662
v -0.8140974943152438 -0.5497158124275572
v -0.8140965795527095 -0.5635707079964426
v -0.8140955916825495 -0.5774254400471486
v -0.8140950819043316 0.8115255550882818
v -0.8140945224922387 -0.5912800176131459
v -0.8140933627023058 -0.6051344499393269
v -0.8140921018463536 -0.6189887465485772
v -0.8140907281408951 -0.6328429173049273
v -0.8140892283440923 -0.6466969724704812
v -0.8140881309211507 0.8254751021509501
v -0.8140875876023017 -0.6605509227527782
v -0.8140857892832426 -0.6744047793389322
v -0.8140838147947246 -0.6882585539131282
v -0.8140816433885708 -0.7021122586553977
v -0.8140798288597548 0.8394257188518975
v -0.8140792519511976 -0.7159659062229121
v -0.8140766147864031 -0.7298195097216648
v -0.8140737034041068 -0.7436730826881308
v -0.8140704863440575 -0.7575266391194281
v -0.8140700158667137 0.8533774969336547
v -0.8140669290903458 -0.7713801936184386
v -0.8140629941767169 -0.7852337617573272
v -0.8140586416506768 -0.799087360804729
v -0.8140585518304231 0.8673305819542592
v -0.8140538301608882 -0.8129410109966416
v -0.8140485190560688 -0.8267947375356152
v -0.8140453419031359 0.8812851824519735
v -0.8140426720204454 -0.8406485734412984
v -0.8140362628860911 -0.8545025632028996
v -0.8140303725627742 0.8952415739607643
v -0.8140292842929074 -0.8683567668588618
v -0.814021759715449 -0.8822112636348026
v -0.8140137590242452 0.9092000929457162
v -0.8140137589087439 -0.8960661536482432
v -0.814005415869696 -0.9099215555716392
v -0.8139969467424738 -0.923777597800809
v -0.8139958024109751 0.9231611142304675
v -0.813988662449717 -0.9376344010477973
v -0.8139809670052375 -0.9514920520362681
v -0.8139770501327916 0.9371250046721961
v -0.8139743278313082 -0.9653505720423328
v -0.8139692016381829 -0.9792098911065433
v -0.8139659061821283 -0.9930698476003259
v -0.8139583436315838 0.9510920472856228
v -0.8139408229672525 0.9650623371505961
v -0.8139258429233467 0.9790356684477595
v -0.8139147659832662 0.9930114608651152
v -0.8101041468710345 0.6511862716516444
v -0.810104096537423 0.6372511868687196
v -0.8101040332362031 0.6651227165744943
v -0.8101039149190198 0.6233174944614412
v -0.8101037176234686 0.6790604869300484
v -0.8101036300394047 0.6093852240700683
v -0.8101032658384705 0.5954544026732523
v -0.8101031559269822 0.692999545748348
v -0.810102842673747 0.5815250545616244
v -0.8101023777589614 0.5675972013390007
v -0.8101022970544223 0.7069398541302716
v -0.8101018855499867 0.5536708619430629
v -0.8101013780863534 0.5397460526800113
v -0.8101010819077179 0.7208813717646356
v -0.8101008652948096 0.5258227872694381
v -0.810100355260049 0.5119010768968372
v -0.8100998544666485 0.4979809302719514
v -0.8100994422375108 0.7348240577134374
v -0.8100993680154407 0.4840623536916924
v -0.8100988998169301 0.4701453511067301
v -0.8100984527639167 0.4562299241911025
v -0.8100980288851674 0.4423160724143677
v -0.8100976294817397 0.4284037931159407
v -0.8100972993999139 0.7487678715840519
v -0.8100972552474111 0.414493081581342
v -0.8100969063745366 0.4005839311201345
v -0.8100965826465862 0.3866763331453659
v -0.8100962835185339 0.3727702772543521
v -0.8100960081862267 0.3588657513106462
v -0.8100957556457959 0.344962741527044
v -0.8100955247441359 0.3310612325494735
v -0.8100953142214125 0.3171612075416098
v -0.8100951227465082 0.3032626482700508
v -0.8100949489462579 0.2893655351898816
v -0.8100947914292616 0.2754698475304458
v -0.8100946488049972 0.2615755633811371
v -0.8100945630904645 0.7627127752492016
v -0.8100945196988971 0.247682659777016
v -0.8100944027639827 0.2337911127840543
v -0.810094296689591 0.2199008975838049
v -0.8100942002076673 0.206011988557295
v -0.8100941120970394 0.1921243593679411
v -0.8100940311860344 0.1782379830432874
v -0.8100939563537526 0.1643528320553705
v -0.810093886530263 0.1504688783995252
v -0.8100938206959473 0.1365860936714476
v -0.8100937578801823 0.1227044491423439
v -0.8100936971595174 0.1088239158320034
v -0.8100936376554763 0.09494446457964215
v -0.8100935785320886 0.08106606611237913
v -0.8100935189932359 0.06718869111121724
v -0.8100934582798782 0.05331231027441261
v -0.8100933956672146 0.03943689437813262
v -0.8100933304618179 0.02556241433431151
v -0.8100932619987732 0.01168884124562986
v -0.8100931896388429 -0.002183853542446659
v -0.810093112765673 -0.01605569839261876
v -0.8100930307830506 -0.02992672132973384
v -0.8100929431122177 -0.04379694999782147
v -0.8100928491892431 -0.05766641162019946
v -0.8100927484624473 -0.07153513296265675
v -0.8100926403898782 -0.08540314029970662
v -0.8100925244368256 -0.0992704593838995
v -0.8100924000733633 -0.113137115418172
v -0.8100922667719012 -0.127003133031206
v -0.8100921240047282 -0.140868536255762
v -0.8100919712415177 -0.1547333485099486
v -0.8100918079467635 -0.1685975925813851
v -0.8100916335771109 -0.1824612906142101
v -0.8100914475785274 -0.1963244640988897
v -0.8100912493832645 -0.2101871338647749
v -0.8100911302073076 0.7766587353214077
v -0.8100910384065345 -0.2240493200753608
v -0.8100908140428238 -0.2379110422262011
v -0.8100905756617456 -0.2517723191454309
v -0.8100903226033185 -0.2656331689968599
v -0.8100900541725394 -0.2794936092855969
v -0.8100897696331006 -0.2933536568661759
v -0.8100894682000748 -0.30721332795316
v -0.8100891490313772 -0.3210726381342052
v -0.8100888112177806 -0.3349316023855766
v -0.8100884537712432 -0.3487902350901184
v -0.8100880756112779 -0.3626485500576868
v -0.8100876755490758 -0.3765065605480676
v -0.8100872522690665 -0.3903642792964075
v -0.8100868841153348 0.7906057266284086
v -0.8100868043075843 -0.4042217185411993
v -0.810086330028287 -0.418078890054866
v -0.8100858275939667 -0.4319358051769966
v -0.8100852949343759 -0.445792474850283
v -0.8100847297096898 -0.4596489096592073
v -0.8100841292692307 -0.473505119871507
v -0.8100834906050719 -0.4873611154824266
v -0.8100828103001576 -0.5012169062617143
v -0.8100820844705764 -0.5150725018032611
v -0.8100816947563561 0.8045537369502969
v -0.8100813087016334 -0.5289279115771821
v -0.8100804779773693 -0.5427831449840079
v -0.810079586603165 -0.5566382114104796
v -0.8100786281210492 -0.5704931202861991
v -0.8100775952172717 -0.5843478811400904
v -0.8100764796216381 -0.5982025036552551
v -0.8100754202836784 0.8185027732362229
v -0.810075271997974 -0.6120569977203584
v -0.8100739618249364 -0.6259113734751889
v -0.8100725372661921 -0.6397656413475191
v -0.8100709850287805 -0.6536198120779774
v -0.8100692902083294 -0.6674738967294507
v -0.8100679111873934 0.8324528693733889
v -0.8100674361198313 -0.6813279066779192
v -0.810065404113208 -0.6951818535830144
v -0.8100631733743727 -0.7090357493397685
v -0.8100607207158674 -0.7228896060190666
v -0.8100590181937577 0.8464040952783916
v -0.8100580203679 -0.7367434358146738
v -0.8100550437931191 -0.7505972510310579
v -0.8100517595702548 -0.7644510641699875
v -0.8100486055127276 0.8603565665642017
v -0.810048133427401 -0.778304888205132
v -0.8100441285603961 -0.7921587371695122
v -0.8100397064494899 -0.8060126272117587
v -0.8100365711752338 0.8743104532629216
v -0.8100348284881048 -0.8198665782862598
v -0.8100294588517387 -0.8337206166019719
v -0.810023569138588 -0.8475747778295087
v -0.8100228760911869 0.8882659850479621
v -0.8100171453607695 -0.8614291108207776
v -0.8100101977848393 -0.8752836812103041
v -0.8100075828192534 0.9022234491543883
v -0.8100027738133371 -0.8891385737616219
v -0.8099949734365468 -0.9029938917810254
v -0.8099909034364924 0.9161831759083611
v -0.8099869656002288 -0.9168497515257732
v -0.8099790019223178 -0.9307062695955612
v -0.8099732525631903 0.9301455058472111
v -0.8099714213461754 -0.9445635422932174
v -0.809964635573708 -0.9584216185536755
v -0.809959081652851 -0.9722804730179511
v -0.8099552953254775 0.9441107327949978
v -0.8099551292040503 -0.9861399930784485
v -0.809952945010127 -0.9999999999084055
v -0.8099379696516765 0.9580790210544546
v -0.8099224493731114 0.9720503057282077
v -0.8099100112102461 0.986024205818065
v -0.8099018072461568 0.999999999910986
v -0.806087681580088 0.6442216706854118
v -0.8060876560961262 0.6581573826953511
v -0.8060875593381127 0.6302873339911133
v -0.8060874476515961 0.6720944368312859
v -0.8060873196699001 0.6163544033561466
v -0.8060870153884744 0.6860327976463328
v -0.8060869885406083 0.602422906965024
v -0.806086588105415 0.5884928703821611
v -0.8060863120373805 0.6999724277345054
v -0.8060861371696554 0.5745643165275185
v -0.8060856515944292 0.5606372656780885
v -0.8060852830228243 0.7139132881874833
v -0.8060851446559025 0.5467117354879295
v -0.806084627364973 0.5327877410217386
v -0.8060841087526376 0.518865294798499
v -0.8060838654645821 0.7278553392802499
v -0.8060835961253133 0.5049444068427853
v -0.8060830952935087 0.4910250847420199
v -0.8060826107765944 0.4771073337084631
v -0.8060821459859393 0.4631911566450539
v -0.8060819870985453 0.7417985414835045
v -0.806081703388325 0.449276554214457
v -0.8060812846512989 0.4353635249108301
v -0.8060808907719507 0.4214520651339399
v -0.8060805221904669 0.4075421692653342
v -0.8060801788897313 0.3936338297463266
v -0.8060798604821658 0.3797270371575857
v -0.8060795662849569 0.3658217803001403
v -0.8060795651770658 0.7557428569348414
v -0.8060792953847543 0.3519180462776239
v -0.8060790466928867 0.3380158205795812
v -0.8060788189920876 0.3241150871656661
v -0.8060786109756675 0.3102158285505496
v -0.8060784212800166 0.2963180258893554
v -0.8060782485112605 0.2824216590634321
v -0.8060780912668263 0.2685267067662695
v -0.8060779481526196 0.2546331465893544
v -0.8060778177964398 0.2407409551077658
v -0.8060776988582053 0.2268501079653008
v -0.8060775900374937 0.2129605799589225
v -0.8060774900788439 0.1990723451223267
v -0.8060773977752124 0.1851853768084194
v -0.8060773119699221 0.1712996477705084
v -0.8060772315573963 0.1574151302420125
v -0.8060771554829231 0.1435317960145033
v -0.8060770827416625 0.1296496165139001
v -0.8060770123770677 0.1157685628746496
v -0.8060769434788682 0.1018886060117325
v -0.8060768751807281 0.08800971669035082
v -0.8060768066576807 0.07413186559316058
v -0.8060767371234107 0.06025502338492964
v -0.8060766658274475 0.0463791607745101
v -0.8060765920523167 0.03250424857403063
v -0.806076515110682 0.01863025775522561
v -0.8060765054696251 0.7696882515384588
v -0.8060764343425103 0.004757159502830365
v -0.806076349112273 -0.009115074735012597
v -0.8060762588062012 -0.02298647319938444
v -0.8060761628296006 -0.03685706377628737
v -0.8060760606042308 -0.05072687395543337
v -0.8060759515657491 -0.06459593079213335
v -0.8060758351612151 -0.07846426087228892
v -0.8060757108466502 -0.09233189028047846
v -0.8060755780846425 -0.1061988445711213
v -0.8060754363419834 -0.120065148742696
v -0.806075285087319 -0.1339308272149837
v -0.8060751237887942 -0.1477959038092981
v -0.8060749519116622 -0.1616604017316656
v -0.8060747689158276 -0.1755243435589082
v -0.8060745742532783 -0.189387751227585
v -0.8060743673653596 -0.2032506460257433
v -0.806074147679831 -0.2171130485874311
v -0.8060739146076285 -0.230974978889923
v -0.8060736675392531 -0.2448364562536129
v -0.8060734058406827 -0.2586974993445292
v -0.8060731288486869 -0.2725581261794312
v -0.8060728358654149 -0.28641835413345
v -0.8060727015790184 0.7836346978974019
v -0.8060725261520945 -0.3002781999502417
v -0.8060721989216676 -0.3141376797546266
v -0.8060718533301628 -0.3279968090676915
v -0.8060714884665801 -0.3418556028243424
v -0.8060711033410418 -0.3557140753932989
v -0.8060706968709427 -0.3695722405995243
v -0.8060702678648054 -0.3834301117490971
v -0.8060698150035343 -0.3972877016565251
v -0.8060693368187345 -0.41114502267451
v -0.8060688316677613 -0.4250020867261631
v -0.8060682977051413 -0.4388589053396669
v -0.8060680349254175 0.7975821792988144
v -0.8060677328500105 -0.452715489685359
v -0.806067134749207 -0.4665718506151929
v -0.8060665007356617 -0.4804279987044855
v -0.8060658277817302 -0.4942839442958094
v -0.8060651124471185 -0.5081396975448058
v -0.8060643508210582 -0.5219952684675873
v -0.8060635384583824 -0.535850666989256
v -0.8060626703091489 -0.5497059029928744
v -0.8060623759368337 0.8115306949476521
v -0.8060617406414192 -0.563560986367991
v -0.8060607429567623 -0.5774159270575272
v -0.8060596698979595 -0.5912707351014777
v -0.8060585131482706 -0.6051254206754689
v -0.8060572633214609 -0.6189799941217827
v -0.8060559098415786 -0.6328344659700194
v -0.8060555872176417 0.8254802665433468
v -0.8060544408112723 -0.6466888469442569
v -0.8060528428672509 -0.6605431479535004
v -0.8060511010214954 -0.6743973800626826
v -0.8060491984872182 -0.6882515544428967
v -0.80604752973014 0.8394309460732198
v -0.8060471164897993 -0.7021056823025411
v -0.8060448340657215 -0.7159597748065358
v -0.8060423278581335 -0.7298138429999024
v -0.8060395719279757 -0.7436678977661146
v -0.8060380732780157 0.8533828243090179
v -0.8060365376173968 -0.7575219498708251
v -0.8060331935311 -0.7713760101679569
v -0.806029505745397 -0.7852300900754006
v -0.8060271127537568 0.8673360388996739
v -0.8060254384175365 -0.7990842024549731
v -0.8060209550497451 -0.812938363042698
v -0.8060160207573664 -0.8267925925498036
v -0.8060145915897652 0.8812907801393189
v -0.8060106059814061 -0.8406469194642856
v -0.8060046921398791 -0.854501383398104
v -0.8060005334536157 0.8952472914846775
v -0.8059982796772234 -0.8683560385261564
v -0.8059913987727382 -0.8822109562562719
v -0.8059850821522376 0.9092058608075039
v -0.805984122510961 -0.8960662258077416
v -0.8059765814766022 -0.909921950981836
v -0.8059689773568635 -0.9237782412983369
v -0.8059685474451175 0.9231667974535979
v -0.8059615910358042 -0.9376351961887973
v -0.8059547777629198 -0.9514928825755453
v -0.8059514501873181 0.9371303900314853
v -0.8059489387150804 -0.9653513095536416
v -0.8059444568834022 -0.9792104093923123
v -0.8059415915478473 -0.9930700403971716
v -0.8059345529481229 0.9510968417672014
v -0.8059188521112406 0.9650661866574253
v -0.8059054998284935 0.9790382033811161
v -0.8058956370996249 0.993012362830516
v -0.8020712625621012 0.6511924257477335
v -0.8020712080960348 0.6372574527631641
v -0.8020711517446759 0.6651287566762059
v -0.8020710210050248 0.6233238694464601
v -0.8020708377841264 0.6790664115708654
v -0.8020707293650964 0.6093917050973084
v -0.8020703572140706 0.5954609864880059
v -0.8020702769181007 0.6930053544670598
v -0.8020699250312493 0.5815317378077767
v -0.8020694501615302 0.5676039806407637
v -0.8020694186914857 0.7069455478177475
v -0.8020689471918723 0.5536777339682186
v -0.8020684282867538 0.5397530141883398
v -0.8020682050809204 0.7208869530943565
v -0.8020679034880532 0.5258298351492047
v -0.8020673809837376 0.5119082081916051
v -0.8020668673488935 0.4979881421995261
v -0.8020665695532327 0.7348295316650213
v -0.8020663677619612 0.4840696436566567
v -0.8020658861985294 0.4701527167077599
v -0.80206542560467 0.4562373632240443
v -0.8020649880515222 0.4423235828718962
v -0.8020645748726375 0.4284113731844797
v -0.802064436106353 0.7487732460590257
v -0.8020641867854712 0.4145007296358217
v -0.8020638239982949 0.40059164571707
v -0.8020634863037499 0.3866841130146609
v -0.8020631731601925 0.3727781212901661
v -0.8020628837619428 0.3588736585616072
v -0.8020626170994967 0.3449707111860388
v -0.8020623720107193 0.3310692639432014
v -0.8020621472239846 0.3171693001200531
v -0.8020619413941735 0.3032708015959788
v -0.802061753132385 0.2893737489284789
v -0.8020617183894519 0.7627180617573864
v -0.8020615810301542 0.2754781214391316
v -0.8020614236789091 0.2615838972996214
v -0.8020612796853318 0.2476910536176215
v -0.802061147683229 0.2337995665223188
v -0.8020610263424506 0.2199094112493679
v -0.802060914375336 0.20602056222506
v -0.8020608105411102 0.1921329931495009
v -0.8020607136485952 0.1782466770785885
v -0.8020606225575576 0.1643615865045936
v -0.8020605361789579 0.1504776934351494
v -0.8020604534743354 0.1365949694704658
v -0.8020603734545216 0.1227133858785949
v -0.8020602951778388 0.1088329136685805
v -0.8020602177479204 0.09495352366134291
v -0.8020601403112562 0.08107518655815331
v -0.8020600620545537 0.06719787300657303
v -0.8020599822019809 0.0533215536637397
v -0.8020599000123456 0.03944619925689782
v -0.8020598147762545 0.02557178064108537
v -0.802059725813284 0.01169826885389769
v -0.8020596324691835 -0.00217436483273306
v -0.8020595341131327 -0.016046148863796
v -0.8020594301350585 -0.02991711135553606
v -0.8020593199430248 -0.04378728005289168
v -0.8020592029606924 -0.05765668229005472
v -0.8020590786248519 -0.07152534495415688
v -0.8020589463830236 -0.08539329445208164
v -0.8020588056911196 -0.09926055668038869
v -0.8020586560111574 -0.1131271569983321
v -0.8020584968090092 -0.1269931202039457
v -0.8020583275521722 -0.1408584705131622
v -0.8020583190737702 0.7766639496787716
v -0.8020581477075353 -0.1547232315419294
v -0.8020579567391136 -0.1685874262912809
v -0.8020577541057173 -0.1824510771353154
v -0.8020575392585103 -0.1963142058120394
v -0.8020573116384072 -0.2101768334170203
v -0.8020570706732459 -0.2240389803998046
v -0.80205681577466 -0.2379006665630495
v -0.8020565463345615 -0.2517619110643205
v -0.8020562617211312 -0.2656227324205094
v -0.8020559612741921 -0.2794831485148287
v -0.8020556442998271 -0.2933431766063417
v -0.8020553100640783 -0.3072028333419916
v -0.802054957785547 -0.3210621347710959
v -0.8020545866266896 -0.3349210963622748
v -0.8020541956835813 -0.3487797330227882
v -0.8020541297545284 0.7906108895468249
v -0.8020537839739008 -0.3626380591202537
v -0.8020533504228622 -0.3764960885067219
v -0.8020528938468076 -0.3903538345450833
v -0.802052412934147 -0.4042113101377727
v -0.8020519062233272 -0.4180685277577327
v -0.8020513720774901 -0.4319254994815781
v -0.8020508086554806 -0.4457822370248813
v -0.8020502138788544 -0.4596387517794644
v -0.8020495853945395 -0.473495054852536
v -0.8020490318131459 0.8045588743117232
v -0.8020489205328027 -0.4873511571074426
v -0.802048216260179 -0.5012070692057204
v -0.8020474691270191 -0.5150628016500169
v -0.8020466752093088 -0.5289183648272999
v -0.8020458300443951 -0.5427737690515916
v -0.8020449285602309 -0.5566290246052247
v -0.8020439649976895 -0.5704841417773457
v -0.8020429328254212 -0.5843391308980558
v -0.8020428988577859 0.8185079157290203
v -0.8020418246466073 -0.5981940023662192
v -0.8020406320968002 -0.6120487666685847
v -0.8020393457318483 -0.6259034343875185
v -0.8020379549046934 -0.6397580161944197
v -0.8020364476296533 -0.6536125228259196
v -0.8020356015781327 0.8324580510381372
v -0.8020348104327736 -0.6674669650405167
v -0.8020330281871501 -0.6813213535546933
v -0.8020310839331516 -0.6951756989603762
v -0.8020289586858257 -0.7090300116305481
v -0.8020270160693087 0.846409350392579
v -0.8020266312364511 -0.7228843016278522
v -0.8020240779637374 -0.7367385786432105
v -0.8020212726847785 -0.7505928520086536
v -0.8020181865994125 -0.7644471308508473
v -0.8020170368475695 0.8603619242392104
v -0.8020147884174184 -0.7783014244774168
v -0.8020110448088337 -0.7921557431121045
v -0.8020069213843783 -0.8060100991069977
v -0.8020055958114125 0.87431592920589
v -0.8020023844916453 -0.8198645087444264
v -0.8019974041913662 -0.8337189946758247
v -0.8019926881627022 0.8882715702488637
v -0.8019919588329874 -0.8475735889058497
v -0.801986041641374 -0.861428335998666
v -0.8019796696015057 -0.8752832958583
v -0.8019784055812619 0.9022290959023197
v -0.801972894612866 -0.8891385450482417
v -0.8019658162881507 -0.9029941752493442
v -0.8019629753929219 0.9161887826315362
v -0.8019585947751174 -0.91685028726072
v -0.8019514604414641 -0.9307069791685059
v -0.8019468015209922 0.9301509038946151
v -0.8019447150602185 -0.9445643283017442
v -0.8019387163892996 -0.9584223688478801
v -0.8019338358130803 -0.972281070975928
v -0.8019304979178012 0.9441156803773584
v -0.8019303803983571 -0.9861403327220184
v -0.8019284832175878 -0.999999999908406
v -0.8019148975862144 0.9580832115549979
v -0.8019010124150784 0.972053397523637
v -0.8018899203392771 0.9860258746062468
v -0.801882586429547 0.9999999999109613
v -0.7980548579044735 0.6442278453206504
v -0.7980548357664501 0.6581634466046854
v -0.7980547311834122 0.6302936169678414
v -0.7980546296854707 0.6721003882640186
v -0.7980544858650706 0.6163607918503829
v -0.7980541991271796 0.6860386357299764
v -0.7980541479480452 0.6024293978666043
v -0.7980537396637403 0.5884994604154262
v -0.7980534974049948 0.6999781527802986
v -0.7980532799170302 0.5745710023458577
v -0.798052784678712 0.5606440439375642
v -0.7980524709080914 0.7139189020674815
v -0.7980522673360645 0.5467186029041052
v -0.798051739006853 0.5327946944129656
v -0.7980512088211864 0.5188723311182362
v -0.7980510582754039 0.7278608458837452
v -0.7980506841748313 0.5049515232030067
v -0.7980501709569177 0.4910322784293651
v -0.7980496737544636 0.4771146021944753
v -0.7980491960357464 0.4631984975916129
v -0.79804918955531 0.7418039472527441
v -0.7980487403142701 0.4492839654753223
v -0.7980483082948666 0.4353710045300579
v -0.7980479010033268 0.421459611341815
v -0.7980475189008587 0.4075497804723522
v -0.7980471619845892 0.3936415045356782
v -0.798046829875281 0.3797347742765192
v -0.7980467854290521 0.7557481714638067
v -0.7980465218933824 0.3658295786505165
v -0.7980462371244902 0.3519259049059204
v -0.7980459744752589 0.3380237386665614
v -0.7980457327207492 0.3241230640158801
v -0.7980455105441507 0.3102238635818048
v -0.7980453065697669 0.2963261186222597
v -0.7980451193900867 0.2824298091110907
v -0.7980449475877092 0.2685349138241904
v -0.7980447897528211 0.2546414104256006
v -0.7980446444968673 0.2407492755533763
v -0.7980445104629847 0.2268584849049885
v -0.7980443863337172 0.2129690133220493
v -0.7980442708364567 0.1990808348741418
v -0.7980441627470137 0.1851939229415458
v -0.7980440608916569 0.1713082502966527
v -0.7980439641479184 0.1574237891838708
v -0.7980438714444157 0.1435405113978314
v -0.798043781759904 0.1296583883597147
v -0.7980437566353795 0.7696934881893468
v -0.7980436941217357 0.1157773911915241
v -0.7980436076038737 0.1018974907881503
v -0.7980435213245792 0.08801865788707676
v -0.7980434344438724 0.07414086313559234
v -0.7980433461608433 0.06026407715538733
v -0.7980432557108763 0.0463882706044239
v -0.7980431623628365 0.03251341423598491
v -0.7980430654162539 0.01863947895481705
v -0.7980429641985384 0.004766435870298047
v -0.7980428580622394 -0.009105743653429515
v -0.7980427463823727 -0.02297708795040435
v -0.7980426285538172 -0.03684762500890512
v -0.7980425039887928 -0.05071738243064508
v -0.7980423721144183 -0.06458638739311434
v -0.798042232370349 -0.07845466661507176
v -0.7980420842064895 -0.09232224632517914
v -0.7980419270807755 -0.1061891522337629
v -0.7980417604570135 -0.1200554095076789
v -0.798041583802762 -0.1339210427482527
v -0.7980413965872403 -0.1477860759722572
v -0.7980411982792359 -0.1616505325958895
v -0.798040988344985 -0.1755144354217017
v -0.7980407662459869 -0.1893778066284378
v -0.7980405314367082 -0.2032406677637281
v -0.798040283362123 -0.217103039739588
v -0.79804002145502 -0.2309649428306711
v -0.7980400038206918 0.7836398743423655
v -0.7980397451330016 -0.2448263966752242
v -0.7980394537950791 -0.2586874202786915
v -0.7980391468177552 -0.2725480320199199
v -0.7980388235504686 -0.2864082496599145
v -0.798038483310252 -0.3002680903530979
v -0.7980381253754385 -0.3141275706610264
v -0.7980377489782303 -0.3279867065685194
v -0.7980373532959171 -0.3418455135021552
v -0.7980369374405152 -0.3557040063510879
v -0.7980365004465734 -0.3695621994901369
v -0.7980360412568738 -0.3834201068050925
v -0.7980355587057355 -0.3972777417201749
v -0.7980354181582424 0.7975873178253123
v -0.7980350514996106 -0.4111351172275663
v -0.7980345181946569 -0.4249922459189173
v -0.79803395717095 -0.4388491400186983
v -0.7980333666030018 -0.4527058114192264
v -0.7980327444262383 -0.4665622717171444
v -0.798032088299098 -0.4804185322510588
v -0.7980313955604043 -0.4942746041399487
v -0.7980306631816636 -0.5081304983218424
v -0.7980298877139389 -0.5219862255921119
v -0.7980298832329081 0.8115358222738172
v -0.7980290652289223 -0.5358417966405469
v -0.798028191253809 -0.5496972220861569
v -0.7980272606995155 -0.5635525125083845
v -0.7980262677817053 -0.5774076784731159
v -0.7980252059339754 -0.5912627305515556
v -0.7980240677124014 -0.6051176793297064
v -0.7980232788678906 0.8254854127819551
v -0.7980228446904597 -0.6189725354059203
v -0.7980215273431458 -0.6328273093738455
v -0.7980201049189495 -0.6466820117881946
v -0.7980185652983075 -0.6605366531113673
v -0.7980168948374252 -0.6743912436403103
v -0.7980154877568586 0.8394361423783133
v -0.7980150781972301 -0.6882457934156213
v -0.7980130981592224 -0.7021003121193448
v -0.7980109354339218 -0.7159548089749749
v -0.798008568474716 -0.7298092926736748
v -0.7980064059211047 0.8533880986738656
v -0.798005973321966 -0.7436637713653553
v -0.7980031235214854 -0.7575182527720705
v -0.797999990190621 -0.771372744502875
v -0.7979965423464827 -0.7852272546700041
v -0.7979959580725092 0.8673414096034675
v -0.7979927476652907 -0.7990817929183597
v -0.7979885739068833 -0.8129363719714153
v -0.7979841188303906 0.8812962465355407
v -0.7979839913057575 -0.8267910097497359
v -0.7979789762824157 -0.8406457320138153
v -0.7979735168377806 -0.8545005753041738
v -0.7979709402601682 0.8952528222720256
v -0.7979676199176453 -0.868355589693429
v -0.7979613208187473 -0.8822108405454527
v -0.7979565851294549 0.9092113807151533
v -0.797954694283877 -0.8960664081504657
v -0.7979478662134943 -0.9099223838773453
v -0.7979413632234413 0.9231721744846139
v -0.7979410237949239 -0.9237788615277879
v -0.7979344201998928 -0.9376359231512731
v -0.7979283678139608 -0.9514936200480456
v -0.7979257644802483 0.9371354270460258
v -0.7979232116927648 -0.9653519524705877
v -0.7979192744251998 -0.9792108557676035
v -0.7979167692222343 -0.993070205190866
v -0.7979104771514526 0.9511012779773709
v -0.7978963724159107 0.9650697154940563
v -0.7978844336154388 0.9790405106566032
v -0.7978756207743144 0.9930131799810625
v -0.7940385053484206 0.6511985064320529
v -0.7940384471919157 0.6372636407159523
v -0.7940383973889281 0.6651347281002294
v -0.7940382554273043 0.6233301621277267
v -0.7940380857592944 0.6790722725080464
v -0.7940379580823421 0.6093980995921617
v -0.7940375792123192 0.5954674796440818
v -0.7940375272320649 0.6930111047259787
v -0.7940371393542949 0.5815383263436573
v -0.7940366722216128 0.7069511885734403
v -0.7940366559336617 0.5676106612309963
v -0.7940361436286267 0.5536845033094552
v -0.7940356146976101 0.5397598690502159
v -0.7940354640553836 0.7208924872876377
v -0.7940350792738304 0.5258367724128459
v -0.7940345456306525 0.5119152248780733
v -0.7940340204206442 0.497995235490072
v -0.7940338382339618 0.7348349644702069
v -0.7940335088908025 0.4840768109062921
v -0.7940330150760039 0.470159955453393
v -0.7940325419724485 0.4562446711882034
v -0.7940320916926548 0.4423309579628943
v -0.7940317217434257 0.7487785854077863
v -0.7940316656034024 0.4284188134937337
v -0.7940312644479313 0.4145082334329221
v -0.7940308884536108 0.4005992114431028
v -0.7940305374262601 0.3866917392741995
v -0.7940302108322399 0.3727858068422833
v -0.7940299078694111 0.3588814023101959
v -0.7940296275280035 0.3449785121696791
v -0.7940293686424119 0.3310771213247679
v -0.7940291299348752 0.3171772131762149
v -0.7940290325309323 0.7627233188837351
v -0.7940289100519544 0.3032787697067149
v -0.794028707594666 0.2893817715667005
v -0.7940285211430657 0.2754861981604796
v -0.79402834927602 0.261592027732487
v -0.794028190586837 0.2476992374534188
v -0.7940280436953624 0.2338078035060275
v -0.794027907257089 0.2199177011703461
v -0.794027779969761 0.2060289049081255
v -0.7940276605779008 0.1921413884462624
v -0.7940275478756283 0.1782551248590107
v -0.7940274407080974 0.1643700866487681
v -0.7940273379718177 0.1504862458252434
v -0.7940272386141016 0.1366035739828177
v -0.7940271416318283 0.1227220423759194
v -0.7940270460696882 0.1088416219922522
v -0.7940269510180451 0.0949622836237163
v -0.794026855610521 0.0810839979348851
v -0.7940267590213963 0.06720673552890614
v -0.7940266604628958 0.05333046701071027
v -0.7940265591824138 0.03945516304742653
v -0.7940264544597252 0.02558079442591194
v -0.7940263456042149 0.01170733210731993
v -0.7940262319521491 -0.002165252721357259
v -0.7940261128640117 -0.01603698859882394
v -0.7940259877219119 -0.02990790374413327
v -0.794025855927079 -0.04377802601448554
v -0.7940257168974423 -0.05764738286618842
v -0.794025679323884 0.7766691396133276
v -0.7940255700653033 -0.07151600131878723
v -0.7940254148750936 -0.0853839079223616
v -0.7940252507812181 -0.09925112872797767
v -0.7940250772459724 -0.1131176892612755
v -0.7940248937375263 -0.1269836144991649
v -0.7940246997279555 -0.1408489288495972
v -0.7940244946913052 -0.1547136561343727
v -0.7940242781016583 -0.1685778195749412
v -0.794024049431178 -0.1824414417811477
v -0.7940238081480868 -0.1963045447428727
v -0.7940235537145329 -0.2101671498245136
v -0.7940232855842887 -0.2240292777622526
v -0.7940230032002086 -0.2378909486640555
v -0.7940227059913663 -0.2517521820123439
v -0.7940223933697734 -0.265612996669284
v -0.7940220647265624 -0.2794734108846353
v -0.7940217194275061 -0.2933334423061013
v -0.7940215620688718 0.7906160314338915
v -0.7940213568077163 -0.3071931079921235
v -0.7940209761653545 -0.3210524244270612
v -0.7940205767541577 -0.3349114075386945
v -0.7940201577745651 -0.3487700727179847
v -0.7940197183632091 -0.3626284348410224
v -0.7940192575805123 -0.3764865082930823
v -0.7940187743961163 -0.3903443069946911
v -0.7940182676718435 -0.4042018444295983
v -0.7940177361418853 -0.4180591336745114
v -0.7940171783898954 -0.4319161874304295
v -0.7940165928226534 -0.445773018055358
v -0.7940165733905977 0.8045639913490814
v -0.7940159776399628 -0.4596296375981357
v -0.7940153308004393 -0.4734860578330284
v -0.7940146499828417 -0.4873422902946533
v -0.7940139325425911 -0.5011983463126762
v -0.7940131754631166 -0.5150542370455879
v -0.7940123753016428 -0.5289099735126838
v -0.7940115281290064 -0.5427655666231728
v -0.7940106294630376 -0.5566210272010956
v -0.7940106016192234 0.8185130344416596
v -0.7940096741949622 -0.5704763660044762
v -0.7940086565081809 -0.5843315937368421
v -0.7940075697886411 -0.5981867210489906
v -0.7940064065258472 -0.612041758528662
v -0.7940051582033891 -0.6258967166757063
v -0.7940038151777115 -0.6397516058605057
v -0.7940035360933708 0.8324631995064072
v -0.7940023665438297 -0.6536064362640296
v -0.7940007999869225 -0.6674612177992173
v -0.7939991016194943 -0.6813159600157924
v -0.7939972558055099 -0.6951706719945986
v -0.7939952755873914 0.8464145549882155
v -0.7939952449762371 -0.7090253622437492
v -0.7939930494484758 -0.7228800386179366
v -0.7939906472658397 -0.7367347082947102
v -0.7939880140995792 -0.7505893778574404
v -0.7939857407878732 0.860367204420423
v -0.7939851232692196 -0.7644440535530254
v -0.7939819459769635 -0.7782987418102443
v -0.7939784518942937 -0.7921534501161658
v -0.793974891681438 0.8743212900414384
v -0.7939746102929977 -0.8060081883436685
v -0.7939703919700432 -0.8198629705895615
v -0.793965772263897 -0.8337178175042829
v -0.7939627504006552 0.8882769926489964
v -0.7939607354779373 -0.8475727589562103
v -0.7939552809834766 -0.8614278366692274
v -0.7939494311290884 -0.8752831062106387
v -0.7939494293325677 0.9022345251055282
v -0.79394324078195 -0.8891386374235969
v -0.7939368078054452 -0.9029945121671642
v -0.7939351628524947 0.916194116398544
v -0.7939302829523168 -0.9168508181703695
v -0.7939238764249535 -0.930707638111385
v -0.793920338511506 0.9301559831237474
v -0.7939178566603167 -0.9445650339675968
v -0.7939125349019824 -0.9584230285879251
v -0.7939082277493371 -0.972281589584567
v -0.7939055194724811 0.9441202863582178
v -0.7939051917633223 -0.9861406246448116
v -0.7939035343139579 -0.9999999999084064
v -0.7938914445931368 0.9580870752609264
v -0.7938789880517135 0.9720562257041067
v -0.7938690638622325 0.9860273924362088
v -0.7938624835838324 0.9999999999109386
v -0.7900221659088681 0.6442339356858157
v -0.7900221469394438 0.6581694311271549
v -0.7900220353077394 0.6302998109815393
v -0.7900219436043001 0.6721062654145387
v -0.7900217852482225 0.6163670868466169
v -0.7900215158615693 0.6860444048830628
v -0.7900214416723979 0.6024357908622543
v -0.7900210268158631 0.5885059482333461
v -0.7900208178114257 0.6999838145061653
v -0.7900205596256613 0.5745775817121638
v -0.790020056136898 0.5606507115579339
v -0.790019797049298 0.7139244584825309
v -0.7900195298123717 0.5467253555230233
v -0.790018991849142 0.5328015288590996
v -0.7900184514554364 0.5188792443385147
v -0.7900183940108179 0.7278663010602648
v -0.7900179161007783 0.5049585122874815
v -0.7900173917417631 0.4910393406285516
v -0.7900168830255349 0.4771217349305605
v -0.7900165413605115 0.7418093076784875
v -0.7900163934727307 0.4632056984646746
v -0.7900159256414441 0.4492912322655109
v -0.7900154812736095 0.4353783351965338
v -0.7900150614250981 0.421467004019103
v -0.7900146665807486 0.4075572334646707
v -0.7900142967554967 0.3936490163097066
v -0.7900141635143413 0.7557534465242929
v -0.7900139515827372 0.3797423434529928
v -0.7900136303910069 0.3658372039949707
v -0.7900133322700533 0.3519335853188514
v -0.7900130561273104 0.3380314731732183
v -0.7900128007357653 0.3241308517558661
v -0.7900125647741507 0.3102317037986234
v -0.7900123468603485 0.2963340106529161
v -0.7900121455788315 0.2824377523758277
v -0.7900119595029103 0.268542907816417
v -0.7900117872124914 0.2546494547020536
v -0.7900116273079874 0.2407573697245377
v -0.7900114784209566 0.2268666286257687
v -0.7900113392219917 0.2129772062827349
v -0.7900112084263085 0.1990890767915998
v -0.7900111764419248 0.7696986906167235
v -0.7900110847974394 0.1852022135506664
v -0.7900109671493786 0.1713165893420085
v -0.7900108543474759 0.1574321764115677
v -0.790010745308334 0.1435489465475192
v -0.7900106389989285 0.1296668711567265
v -0.7900105344351248 0.1157859213391106
v -0.7900104306797462 0.1019060679597722
v -0.790010326840314 0.08802728171872161
v -0.7900102220665596 0.0741495332180766
v -0.7900101155477877 0.06027279302660746
v -0.7900100065101572 0.0463970317415193
v -0.790009894213929 0.03252222004737487
v -0.7900097779507183 0.01864832877207416
v -0.7900096570407843 0.004775328939820584
v -0.7900095308303783 -0.009096808178983803
v -0.7900093986891656 -0.0229681110209602
v -0.7900092600077351 -0.03683860768612534
v -0.7900091141952015 -0.05070832589743644
v -0.790008960676907 -0.06457729296352048
v -0.7900087988922198 -0.07844553574458993
v -0.7900086282924302 -0.0923130806215368
v -0.7900084483387382 -0.1061799534681883
v -0.7900082585003239 -0.1200461796267009
v -0.7900080582524908 -0.1339117838860606
v -0.7900078470748645 -0.147776790463653
v -0.7900076244496277 -0.1616412229898588
v -0.7900074879714548 0.7836450205314729
v -0.7900073898597647 -0.1755051044956289
v -0.7900071427872827 -0.1893684574029856
v -0.7900068827113688 -0.2032313035183962
v -0.7900066091064332 -0.2170936640289603
v -0.7900063214399767 -0.2309555595013515
v -0.790006019170209 -0.2448170098834514
v -0.7900057017433318 -0.2586780345086114
v -0.7900053685903818 -0.2725386521024787
v -0.7900050191235165 -0.2863988807923188
v -0.7900046527315999 -0.3002587381187647
v -0.7900042687749336 -0.3141182410499211
v -0.7900038665789522 -0.3279774059977478
v -0.7900034454266824 -0.3418362488366381
v -0.7900030045497445 -0.3556947849241028
v -0.7900029989210514 0.7975924278585796
v -0.7900025431176511 -0.3695530291234561
v -0.7900020602251421 -0.3834109958283866
v -0.7900015548772719 -0.397268698989272
v -0.7900010259719464 -0.4111261521410745
v -0.7900004722796025 -0.42498336843261
v -0.789999892419695 -0.4388403606569459
v -0.7899992848336619 -0.4526971412826187
v -0.7899986477540157 -0.4665537224852885
v -0.7899979791692163 -0.4804101161793597
v -0.7899976055023129 0.8115409194239546
v -0.7899972767839557 -0.4942663340489791
v -0.7899965379744852 -0.5081223875776897
v -0.7899957597385904 -0.5219782880758543
v -0.7899949386397849 -0.5358340467047733
v -0.7899940707452504 -0.54968967449621
v -0.7899931515569801 -0.5635451823657995
v -0.7899921759354797 -0.5774005811185851
v -0.7899912035758673 0.8254905221837664
v -0.7899911380152692 -0.5912558814447059
v -0.7899900311112706 -0.6051110939031084
v -0.7899888476150231 -0.6189662288911371
v -0.7899875788795372 -0.6328212965980794
v -0.7899862150915929 -0.6466763069413667
v -0.7899847451304879 -0.6605312694853902
v -0.7899836954644113 0.8394412884967364
v -0.7899831564129201 -0.6743861933450984
v -0.7899814347251585 -0.6882410870801086
v -0.7899795640464953 -0.7020959585905022
v -0.7899775263729735 -0.7159508150332882
v -0.7899753015586884 -0.7298056627891399
v -0.7899750001105579 0.8533933011750614
v -0.7899728672050254 -0.743660507522479
v -0.7899701986476982 -0.7575153543934871
v -0.7899672691189937 -0.771370208495938
v -0.7899650673488549 0.8673466773026979
v -0.789964050199068 -0.7852250756053686
v -0.7899605127145982 -0.7990799633206862
v -0.7899566282914475 -0.8129348826584297
v -0.7899538968592514 0.8813015693037962
v -0.789952371811206 -0.8267898500999203
v -0.7899477250439144 -0.8406448899851552
v -0.7899426817075684 -0.8545000369859581
v -0.7899415618557523 0.8952581611932301
v -0.7899372541075651 -0.8683553381783924
v -0.7899314812961287 -0.882210853993679
v -0.7899282365452204 0.9092166574557002
v -0.7899254383135389 -0.8960666571085228
v -0.7899192454675216 -0.9099228282269861
v -0.7899142245851845 0.9231772618037538
v -0.7899130756965063 -0.9237794478416497
v -0.7899071567723708 -0.9376365836383836
v -0.7899017634599957 -0.9514942744902525
v -0.7898999828455877 0.9371401435940923
v -0.7898971931965713 -0.9653525142466712
v -0.7898937188663288 -0.9792112417609617
v -0.7898915171061642 -0.9930703467397718
v -0.7898861306367942 0.9511053917069205
v -0.7898734302074247 0.9650729602759317
v -0.7898627236151946 0.9790426183017884
v -0.7898548220895248 0.9930139231362639
v -0.7860058841270624 0.6512044971033342
v -0.7860058226455761 0.6372697336395882
v -0.7860057791500197 0.665140614733234
v -0.7860056269403689 0.6233363549420781
v -0.7860054706150191 0.6790780541043805
v -0.7860053248913961 0.6094043895317562
v -0.7860049404910726 0.5954738636777975
v -0.786004916009076 0.6930167813326191
v -0.7860044942697701 0.5815448012849268
v -0.7860040668280907 0.7069567615912425
v -0.7860040036820352 0.5676172238249875
v -0.7860034834567584 0.5536911503013963
v -0.7860029459145947 0.5397665972383024
v -0.7860028679936147 0.7208979598312871
v -0.7860024012556815 0.5258435786885405
v -0.786001857820351 0.5119221062560959
v -0.7860013223251532 0.4980021891299581
v -0.7860012573069024 0.7348403417724846
v -0.7860008000761917 0.4840838341270606
v -0.7860002951614986 0.470167045742595
v -0.7859998106239784 0.4562518262064075
v -0.7859993486162986 0.4423381755444877
v -0.7859991650139231 0.7487838752469386
v -0.7859989105390035 0.4284260916447739
v -0.7859984971630564 0.4145155703266554
v -0.7859981087379646 0.4006066054136647
v -0.7859977450866114 0.3866991888089281
v -0.7859974056878843 0.3727933105730042
v -0.7859970897481672 0.3588889590037769
v -0.7859967962627241 0.3449861207180956
v -0.7859965240679804 0.3310847807348796
v -0.7859965135998999 0.7627285319898354
v -0.7859962718856496 0.3171849225594098
v -0.7859960383596193 0.3032865282685455
v -0.7859958220864502 0.2893895785966074
v -0.7859956216402856 0.2754940530216728
v -0.7859954355929101 0.2615999298520336
v -0.78599526252963 0.2477071863125702
v -0.7859951010615875 0.2338157986308015
v -0.7859949498350579 0.2199257421223718
v -0.7859948075382153 0.2060369912757435
v -0.7859946729057988 0.1921495198358704
v -0.7859945447220521 0.178263300886634
v -0.7859944218222621 0.1643783069318332
v -0.7859943030931731 0.1504945099745262
v -0.7859941874725123 0.1366118815945362
v -0.7859940739478271 0.1227303930239411
v -0.7859939615547967 0.1088500152203789
v -0.7859938493751573 0.09497071893801591
v -0.7859937365343499 0.08109247479603295
v -0.7859936221989841 0.06721525334450135
v -0.7859935055741899 0.05333902512753176
v -0.7859933859009127 0.0394637607435933
v -0.7859932624532007 0.02558943090291297
v -0.7859932179943089 0.7766742899752095
v -0.785993134535518 0.01171600648187787
v -0.7859930014801085 -0.002156541425622077
v -0.7859928626444361 -0.01602824145996347
v -0.7859927174087077 -0.02989912195071003
v -0.7859925651734978 -0.04376921087471081
v -0.7859924053574752 -0.05763853581739375
v -0.7859922373952374 -0.07150712393725969
v -0.7859920607352532 -0.08537500193357367
v -0.7859918748379096 -0.09924219601723966
v -0.7859916791736598 -0.1131087318848383
v -0.7859914732212617 -0.1269746346957976
v -0.7859912564660959 -0.1408399290526612
v -0.7859910283985453 -0.1547046389844123
v -0.7859907885124171 -0.1685687879328039
v -0.7859905363033762 -0.1824323987416455
v -0.7859902712673579 -0.1962954936489862
v -0.785989992898914 -0.2101580942821367
v -0.7859897006894409 -0.224020221655463
v -0.7859893941252234 -0.2378818961708895
v -0.7859891864491645 0.7906211363809036
v -0.7859890726852162 -0.2517431376210362
v -0.785988735838472 -0.265603965194922
v -0.7859883830411047 -0.2794643974861563
v -0.7859880137326657 -0.2933244525035388
v -0.7859876273317804 -0.3071841476839848
v -0.785987223230887 -0.3210434999076839
v -0.7859868007898835 -0.3349025255153965
v -0.7859863593284785 -0.3487612403277766
v -0.7859858981170131 -0.3626196596666016
v -0.7859854163655031 -0.3764777983777691
v -0.7859849132106291 -0.3903356708558964
v -0.7859843877003848 -0.404193291070334
v -0.7859843224538687 0.8045690712225009
v -0.7859838387760744 -0.4180506725923626
v -0.7859832652513375 -0.4319078286232974
v -0.7859826657878667 -0.4457647720231672
v -0.7859820388674669 -0.4596215153395579
v -0.7859813827601041 -0.4734780708361285
v -0.7859806954875673 -0.4873344505201923
v -0.785979974782363 -0.5011906661686335
v -0.7859792180414336 -0.51504672935128
v -0.7859785281625858 0.8185181116048524
v -0.7859784222742623 -0.5289026514506767
v -0.7859775840448824 -0.5427584436770194
v -0.7859766994072447 -0.5566141170768065
v -0.7859757638333107 -0.5704696825335657
v -0.7859747721331335 -0.5843251507588446
v -0.7859737183660607 -0.5981805322715501
v -0.7859725957420696 -0.6120358373637502
v -0.7859717099203202 0.8324682963837637
v -0.7859713965121412 -0.6258910760513092
v -0.7859701118465839 -0.6397462580083481
v -0.7859687317004168 -0.6536013924857119
v -0.785967244665518 -0.6674564882156392
v -0.7859656378105293 -0.6813115533080134
v -0.7859638965119331 -0.6951665951483375
v -0.7859637865551785 0.8464196907930968
v -0.785962004283947 -0.709021620314319
v -0.7859599426218213 -0.7228766345370207
v -0.7859576908839484 -0.7367316427439323
v -0.7859552262542499 -0.7505866492344543
v -0.7859547011144219 0.8603723902649248
v -0.7859525238489039 -0.764441658051373
v -0.7859495570614018 -0.7782966736215392
v -0.7859462982766863 -0.792151701739398
v -0.7859444365972983 0.874326522258432
v -0.7859427201258561 -0.8060067509501367
v -0.7859387974910369 -0.8198618343449132
v -0.7859345104939343 -0.8337169716985897
v -0.7859330358840313 0.8882822444487141
v -0.7859298486936523 -0.8475721917532698
v -0.7859248166554931 -0.8614275342791866
v -0.7859206253374147 0.9022397371844247
v -0.7859194409020305 -0.8752830513423711
v -0.7859137779831903 -0.8891388070108013
v -0.7859079229566067 -0.9029948745994854
v -0.7859074402576919 0.9161991878547227
v -0.7859020168938635 -0.9168513305874504
v -0.7858962510551688 -0.9307082446792191
v -0.7858938482472098 0.9301607650021534
v -0.785890864078773 -0.9445656663290078
v -0.7858861270923381 -0.9584236096340333
v -0.78588231085558 -0.9722820409742612
v -0.7858803634178023 0.9441245812010483
v -0.7858796309190572 -0.986140876722477
v -0.7858781748689061 -0.9999999999084066
v -0.7858676406420138 0.9580906466784533
v -0.7858564367535585 0.9720588210890898
v -0.7858475298167061 0.986028777952588
v -0.7858416048819375 0.9999999999109174
v -0.7819896144993939 0.644239925532899
v -0.7819895985998132 0.6581753204570714
v -0.7819894805451748 0.6303058993444065
v -0.7819893984721146 0.6721120529105125
v -0.7819892265908998 0.6163732712273831
v -0.781988974725397 0.6860500901411309
v -0.7819888784334385 0.602442068419666
v -0.7819884582408364 0.5885123159062078
v -0.7819882824332058 0.6999893983074236
v -0.7819879849447039 0.5745840363179218
v -0.7819874745985855 0.5606572498706806
v -0.781987270611111 0.7139299431102388
v -0.7819869407046327 0.5467319743345341
v -0.7819863945110472 0.5328082250259225
v -0.7819858817266129 0.7278716906563411
v -0.7819858452826367 0.5188860148176005
v -0.7819853005465989 0.5049653541624153
v -0.7819847663154038 0.4910462511280785
v -0.781984247288423 0.4771287114408111
v -0.7819840513020262 0.7418146086227377
v -0.7819837470337763 0.4632127385362549
v -0.7819832681517305 0.4492983336164275
v -0.7819828124208948 0.4353854957117673
v -0.781982380928385 0.4214742217475113
v -0.7819819741850933 0.40756450661379
v -0.7819817077072897 0.7557586678015348
v -0.7819815922271676 0.3936563432389292
v -0.7819812347047832 0.3797497226655192
v -0.7819809009592674 0.3658446341288662
v -0.7819805900896135 0.35194106513748
v -0.7819803010093931 0.3380390015552762
v -0.7819800324950368 0.3241384276851934
v -0.7819797832264134 0.3102393263539377
v -0.7819795518205881 0.2963416789975769
v -0.7819793368595855 0.2824454657477158
v -0.7819791369129251 0.26855066551799
v -0.7819789505556358 0.2546572560906181
v -0.7819787763823922 0.2407652142027639
v -0.781978772290195 0.7697038441096452
v -0.7819786130183538 0.2268745156324585
v -0.7819784591272272 0.2129851352838464
v -0.7819783134170083 0.1990970472715183
v -0.7819781746438099 0.1852102250037088
v -0.7819780416141229 0.1713246412641411
v -0.7819779131858162 0.1574402682923108
v -0.7819777882681266 0.1435570778620143
v -0.7819776658208644 0.1296750413579336
v -0.7819775448530099 0.1157941298501054
v -0.7819774244208568 0.1019143141661111
v -0.7819773036258257 0.08803556496084013
v -0.7819771816120494 0.07415785278368903
v -0.7819770575638125 0.0602811481430741
v -0.7819769307029103 0.04640542156814813
v -0.7819768002859799 0.03253064366762483
v -0.7819766656018446 0.01865678518562764
v -0.7819765259689012 0.004783817054494312
v -0.7819763807325769 -0.009088289555521854
v -0.781976229262872 -0.0229595631896962
v -0.7819760709520013 -0.03683003206545792
v -0.7819759052121458 -0.05069972403221473
v -0.7819757314733176 -0.06456866653438927
v -0.7819755491813415 -0.0784368865776665
v -0.781975357795955 -0.09230441069844235
v -0.7819751600582382 0.7836501211390247
v -0.7819751567890194 -0.1061712649364555
v -0.7819749456428431 -0.1200374748105747
v -0.7819747238486 -0.1339030652977081
v -0.7819744909048361 -0.1477680608147921
v -0.7819742463160432 -0.1616324852038132
v -0.7819739895912782 -0.1754963617198077
v -0.7819737202427964 -0.1893597130217839
v -0.7819734377846642 -0.2032225611664994
v -0.7819731417313001 -0.2170849276050301
v -0.781972831595892 -0.2309468331820568
v -0.7819725068886165 -0.2448082981377953
v -0.7819721671145803 -0.2586693421124898
v -0.7819718117713826 -0.2725299841533858
v -0.7819714403461866 -0.2863902427240937
v -0.7819710523121602 -0.3002501357162476
v -0.7819707812089947 0.797597493291193
v -0.7819706471241377 -0.3141096804633572
v -0.7819702242133234 -0.3279688937567404
v -0.7819697829808441 -0.3418277918634139
v -0.7819693227899275 -0.3556863905458022
v -0.7819688429564713 -0.3695447050831082
v -0.7819683427377367 -0.3834027502941638
v -0.7819678213188869 -0.397260540561549
v -0.7819672777970659 -0.4111180898567297
v -0.7819667111627039 -0.4249754117659184
v -0.7819661202777087 -0.4388325195163058
v -0.7819655439003789 0.8115459694716006
v -0.781965503850198 -0.4526894260022367
v -0.7819648604054057 -0.4665461438108268
v -0.7819641882523881 -0.4804026852464077
v -0.7819634854461306 -0.4942590623530756
v -0.78196274974464 -0.5081152869344812
v -0.7819619785605739 -0.521971370569845
v -0.7819611689069185 -0.5358273246250156
v -0.7819603173361656 -0.5496831602572193
v -0.7819594198723734 -0.5635388884119833
v -0.7819593587478382 0.8254955771999976
v -0.7819584719353917 -0.5773945198105895
v -0.781957468256441 -0.5912500649263471
v -0.7819564027841176 -0.6051055339480506
v -0.7819552685798375 -0.6189609367292558
v -0.7819540577017321 -0.6328162827226297
v -0.7819527610762201 -0.6466715808997329
v -0.7819521456127335 0.8394463668080016
v -0.7819513683570051 -0.6605268396584334
v -0.7819498677723801 -0.6743820667229857
v -0.781948245963809 -0.6882372690459739
v -0.7819464878223392 -0.7020924527271483
v -0.7819445763352313 -0.7159476229719279
v -0.7819438432729611 0.8533984151349506
v -0.7819424924641898 -0.7298027841220168
v -0.7819402150898543 -0.7436579398016926
v -0.7819377210758134 -0.7575130932345221
v -0.7819349855300374 -0.771368247793853
v -0.7819344224949839 0.867351827798901
v -0.7819319823720726 -0.7852234078519988
v -0.7819286853485621 -0.7990785799812022
v -0.7819250696729041 -0.8129337745261764
v -0.781923902785161 0.8813067387311885
v -0.7819211144884803 -0.8267890075047367
v -0.78191680635557 -0.8406443026929757
v -0.7819123725843008 0.8952633052712173
v -0.7819121439213679 -0.854499693613158
v -0.7819071438268826 -0.8683552249745004
v -0.7819018477050853 -0.8822109529428771
v -0.7819000117344309 0.9092216968268456
v -0.781896329796163 -0.896066943479354
v -0.781890704203404 -0.9099232679597785
v -0.7818871134974811 0.9231820751121197
v -0.7818851300823719 -0.9237799954728912
v -0.7818798120525501 -0.937637181740508
v -0.7818749919003791 -0.9514948556998798
v -0.7818741010692059 0.937144564633042
v -0.7818709265956771 -0.9653530066081365
v -0.7818678479530117 -0.9792115769902716
v -0.7818659033636191 -0.9930704689355581
v -0.7818615305144831 0.9511092139683173
v -0.7818500693877406 0.9650759521346715
v -0.7818404410098284 0.9790445499497331
v -0.7818333336194071 0.9930146014136721
v -0.7779734078781305 0.6512103823236939
v -0.777973343362937 0.6372757156975534
v -0.77797330608293 0.6651464015294219
v -0.7779731443818814 0.6233424316576195
v -0.7779730014727657 0.6790837416856249
v -0.7779728385703771 0.6094105582986232
v -0.7779724524137593 0.6930223699447136
v -0.7779724497789092 0.5954801216000137
v -0.7779719984671244 0.5815511452870068
v -0.7779716116718506 0.706962252796588
v -0.7779715020672969 0.5676236507400404
v -0.7779709753180966 0.5536976569407941
v -0.7779704305702525 0.5397731804460659
v -0.7779704259703673 0.7209033568239844
v -0.7779698780659133 0.5258502353830983
v -0.7779693261934744 0.5119288334616346
v -0.7779688356263086 0.7348456497153257
v -0.7779687817195245 0.4980089839992077
v -0.77796824999942 0.4840906939570503
v -0.777967735167854 0.4701739679846584
v -0.7779672403106862 0.4562588084715045
v -0.7779667743450848 0.74878910160265
v -0.7779667676192153 0.4423452156047364
v -0.7779663185280286 0.4284331874319437
v -0.7779658938375228 0.4145227199282484
v -0.7779654938221783 0.4006138070671126
v -0.7779651183256455 0.3867064408943459
v -0.7779647668436962 0.3728006116048664
v -0.7779644385960718 0.3588963076218205
v -0.7779641692945313 0.7627336867970718
v -0.7779641325882387 0.3449935156776982
v -0.7779638476640351 0.3310922208971157
v -0.7779635825501529 0.3171924068809463
v -0.7779633358933572 0.3032940557915049
v -0.7779631062912949 0.2893971484384958
v -0.7779628923176884 0.2755016643654456
v -0.7779626925426518 0.2616075819363511
v -0.7779625055488014 0.2477148784222781
v -0.7779623299437793 0.233823530087653
v -0.777962164369733 0.2199335122760016
v -0.777962007510247 0.2060447994948896
v -0.7779618580951541 0.192157365499834
v -0.7779617149036062 0.1782711833769614
v -0.77796157676573 0.1643862256241973
v -0.7779614425631479 0.1505024642307848
v -0.7779613112286011 0.1366198707549383
v -0.7779611817448782 0.1227384163994519
v -0.7779610531432138 0.1088580720850944
v -0.7779609416334832 0.7766793859891726
v -0.7779609245012973 0.09497880852163462
v -0.7779607949410048 0.08110059627635414
v -0.7779606636259471 0.06722340583991826
v -0.7779605297589082 0.0533472076894891
v -0.7779603925792316 0.03947197234897805
v -0.7779602513602053 0.0255976704463488
v -0.7779601054064789 0.01172427276789485
v -0.7779599540515405 -0.002148249690571451
v -0.7779597966552805 -0.01601992567566846
v -0.7779596326016514 -0.02989078363157052
v -0.7779594612964394 -0.04376085165833683
v -0.7779592821651578 -0.05763015747345649
v -0.7779590946510608 -0.07149872837661513
v -0.7779588982132872 -0.08536659121767624
v -0.7779586923251283 -0.09923377236786211
v -0.7779584764724177 -0.1131002976941092
v -0.7779582501520395 -0.1269661925365647
v -0.7779580128705406 -0.140831481689186
v -0.777957764142835 -0.1546961893833922
v -0.777957503490982 -0.1685603392747173
v -0.7779572304430108 -0.1824239544324016
v -0.7779570077383028 0.7906261889588714
v -0.7779569445317607 -0.1962870573318604
v -0.777956645293696 -0.2101496698499541
v -0.7779563322676454 -0.2240118132629886
v -0.7779560049934039 -0.2378735082473629
v -0.7779556630101212 -0.2517347748827788
v -0.7779553058543897 -0.2655956326579217
v -0.7779549330579248 -0.2794561004785134
v -0.7779545441447149 -0.2933161966776354
v -0.7779541386274959 -0.3071759390282054
v -0.777953716003391 -0.3210353447574859
v -0.7779532757485264 -0.3348944305634877
v -0.777952817311419 -0.348753212633114
v -0.7779523401049037 -0.3626117066618763
v -0.7779522814497951 0.8045740977883118
v -0.777951843496349 -0.3764699278749802
v -0.7779513267958871 -0.3903278910495586
v -0.7779507892423617 -0.4041856105377841
v -0.7779502299866798 -0.4180431002905526
v -0.777949648072234 -0.4319003738813723
v -0.7779490424120424 -0.4457574445300244
v -0.7779484117622404 -0.4596143251254879
v -0.7779477546915377 -0.473471028247521
v -0.7779470695462383 -0.4873275661861888
v -0.7779466777453724 0.8185231304799347
v -0.7779463544103934 -0.5011839509585039
v -0.7779456070606349 -0.51504019432121
v -0.7779448249151903 -0.5288963077785961
v -0.7779440049765398 -0.5427523025840862
v -0.7779431437671005 -0.5566081897342148
v -0.777942237257257 -0.5704639799535081
v -0.7779412807849655 -0.5843196836687625
v -0.7779402689660797 -0.5981753109713083
v -0.7779401183125294 0.8324733247377669
v -0.7779391955944989 -0.6120308715661411
v -0.7779380535312667 -0.6258863747073948
v -0.7779368345819466 -0.6397418291206648
v -0.7779355293620877 -0.6535972429143548
v -0.7779341271515861 -0.6674526234847459
v -0.7779326157405589 -0.6813079774231271
v -0.777932539535516 0.8464247414636932
v -0.7779309812724037 -0.6951633104383685
v -0.7779292080946262 -0.709018627314937
v -0.777927278635545 -0.7228739319345718
v -0.7779251733359813 -0.7367292273992553
v -0.7779239033707015 0.8603774672500909
v -0.77792287068042 -0.7505845163026665
v -0.7779203473924637 -0.7644398012049118
v -0.7779175788846424 -0.7782950853675288
v -0.7779145400813687 -0.7921503737975584
v -0.7779142114239219 0.8743316148275111
v -0.7779112067625897 -0.8060056746244688
v -0.7779075575980035 -0.8198610007848591
v -0.7779035770475519 -0.8337163719111449
v -0.7779035221779139 0.8882873200854858
v -0.7778992592790835 -0.8475718162094077
v -0.7778946131804119 -0.8614273719729504
v -0.7778919706404167 0.9022447339978059
v -0.7778896683982081 -0.8752830882276782
v -0.7778844820933565 -0.8891390238744633
v -0.7778797885484057 0.9162040076863852
v -0.7778791457279084 -0.902995244633228
v -0.7778737906500839 -0.9168518171800053
v -0.7778685904764859 -0.9307088002108824
v -0.7778673215207007 0.9301652691933607
v -0.7778637572834344 -0.9445662329120015
v -0.7778595275897542 -0.9584241226235858
v -0.7778561336933545 -0.9722824354153858
v -0.7778550371828578 0.9441285916983155
v -0.7778537576656696 -0.9861410954483798
v -0.7778524717271634 -0.9999999999084065
v -0.7778435157911766 0.9580939554413079
v -0.777833413980625 0.9720612098010781
v -0.7778253964991737 0.98603004688912
v -0.7778200437519587 0.9999999999108977
v -0.7739572126418153 0.6442457998481222
v -0.7739571997846931 0.6581810999328204
v -0.7739570757909058 0.6303118666860126
v -0.7739570033902143 0.6721177364261133
v -0.7739568187232311 0.6163793292695058
v -0.7739565848639963 0.6860556774816647
v -0.773956467004365 0.6024482144724851
v -0.7739560426643413 0.5885185470376367
v -0.7739559004194825 0.6999948904115662
v -0.77395556456222 0.5745903494519812
v -0.7739550487241348 0.560663641866139
v -0.7739549006761491 0.7139353423493402
v -0.7739545086551887 0.5467384420470099
v -0.7739539556262108 0.5328147653562031
v -0.7739535303249956 0.7278770011343071
v -0.7739533989366371 0.5188926247485327
v -0.7739528461548345 0.5049720307863399
v -0.7739523033371496 0.4910529916664713
v -0.7739517752269001 0.4771355132575189
v -0.7739517279273009 0.7418198364746617
v -0.7739512654344579 0.4632195991454928
v -0.7739507765995236 0.4493052506865163
v -0.7739503105366577 0.4353924670654319
v -0.7739498683651161 0.4214812453594294
v -0.7739494506240231 0.4075715806059739
v -0.7739494259461192 0.7557638214514887
v -0.7739490573739183 0.3936634658744234
v -0.7739486882857032 0.3797568923408208
v -0.7739483427180116 0.3658518493654051
v -0.7739480197840087 0.3519483245724362
v -0.7739477184086071 0.3380463039319613
v -0.7739474373770564 0.3241457718431799
v -0.7739471753758254 0.3102467112190814
v -0.7739469310266489 0.2963491035720467
v -0.7739467029145636 0.2824529291001172
v -0.7739465511545505 0.7697089344233226
v -0.7739464896106953 0.2685581667736439
v -0.7739462896905058 0.254664794422042
v -0.7739461017481404 0.2407727888203797
v -0.773945924407459 0.226882125775544
v -0.7739457563302721 0.2129927802117318
v -0.7739455962222395 0.1991047262550243
v -0.7739454428368394 0.1852179373168127
v -0.7739452949777611 0.1713323861758536
v -0.7739451515000205 0.1574480450587429
v -0.7739450113100618 0.143564885718608
v -0.773944873365065 0.1296828795118305
v -0.7739447366716404 0.1158019974726249
v -0.773944600284066 0.1019222103853092
v -0.7739444633021942 0.0880434888541191
v -0.773944324869131 0.07416580337042901
v -0.773944184168769 0.06028912437725767
v -0.7739440404232462 0.04641342233094958
v -0.7739438928903796 0.03253866775993615
v -0.7739437408611189 0.01866483132049576
v -0.7739435836570514 0.004791883849442988
v -0.7739434206279858 -0.009080203586308027
v -0.7739432511496316 -0.02295145964334929
v -0.7739430746213913 -0.03682191265858495
v -0.7739430256209744 0.7836551613746003
v -0.7739428904642751 -0.05069159060925639
v -0.773942698118945 -0.06456052107619495
v -0.7739424970438927 -0.07842873121029861
v -0.7739422867137541 -0.09229624770222139
v -0.7739420666177574 -0.1061630967552523
v -0.7739418362583026 -0.1200293040613526
v -0.7739415951496641 -0.1338948947803134
v -0.7739413428168052 -0.1477598935219851
v -0.7739410787942901 -0.161624324331525
v -0.7739408026252711 -0.1754882106776039
v -0.7739405138605239 -0.1893515754434995
v -0.7739402120574959 -0.2032144409210102
v -0.7739398967793233 -0.2170768288071038
v -0.7739395675937627 -0.2309387602032193
v -0.7739392240719668 -0.244800255617129
v -0.7739388657870288 -0.2586613349672648
v -0.7739387685374808 0.7976024987132394
v -0.7739384923121941 -0.2725220175894008
v -0.7739381032186292 -0.2863823222455818
v -0.7739376980726115 -0.3002422671351734
v -0.7739372764319906 -0.3141018699078998
v -0.7739368378417469 -0.3279611476787221
v -0.7739363818284464 -0.3418201170443912
v -0.7739359078933775 -0.3556787941014931
v -0.7739354155041229 -0.3695371944657749
v -0.7739349040843014 -0.3833953332925146
v -0.7739343730011915 -0.3972532252976567
v -0.7739338215509233 -0.411110884779397
v -0.7739336992283333 0.8115509564525976
v -0.7739332489409108 -0.4249683256398424
v -0.7739326542691691 -0.4388255614063137
v -0.773932036500149 -0.4526826052517807
v -0.7739313944366933 -0.4665394700138423
v -0.7739307266877113 -0.4803961682115566
v -0.7739300316311284 -0.4942527120593261
v -0.7739293073716523 -0.5081091134769221
v -0.7739285516928599 -0.5219653840946084
v -0.773927762003056 -0.5358215352522097
v -0.7739277417396423 0.8255005616007789
v -0.7739269352743146 -0.5496775779908621
v -0.7739260679740403 -0.5635335230361237
v -0.773925155988324 -0.5773893807711219
v -0.7739241945363086 -0.5912451611985388
v -0.7739231780747519 -0.6051008738905281
v -0.7739221001920197 -0.6189565279262308
v -0.7739209534909364 -0.6328121318175139
v -0.7739208314512209 0.8394513614167971
v -0.7739197294603687 -0.6466676934250631
v -0.7739184183363035 -0.6605232198691982
v -0.7739170089547502 -0.6743787174429745
v -0.773915488601417 -0.6882341915394865
v -0.7739138428672709 -0.7020896466109527
v -0.7739129241386982 0.8534034259748734
v -0.7739120555253919 -0.7159450861841581
v -0.7739101084536993 -0.729800512964809
v -0.7739079816408704 -0.7436559290715133
v -0.7739056533296091 -0.7575113364467757
v -0.7739040078073757 0.8673568492114557
v -0.7739031003723903 -0.7713667374949081
v -0.7739002988989069 -0.7852221359911633
v -0.7738972254191773 -0.7990775382875945
v -0.7738941173606733 0.8813117473373396
v -0.7738938585067873 -0.8129329548033968
v -0.7738901812154253 -0.8267884017255344
v -0.7738861843678478 -0.8406439027564858
v -0.7738833516736336 0.8952682532294463
v -0.7738818708055367 -0.8544994906321469
v -0.7738772605823104 -0.8683552080047751
v -0.7738723969053257 -0.8822111071653344
v -0.7738718918066679 0.9092265052677977
v -0.7738673523468688 -0.896067248003766
v -0.7738622344377334 -0.9099236936306143
v -0.7738600177933712 0.9231866292215811
v -0.7738571891697338 -0.9237805032896086
v -0.773852400157627 -0.9376377226890071
v -0.7738481196058342 0.9371487124945526
v -0.7738480803066823 -0.9514953728045503
v -0.7738444521415025 -0.9653534396615133
v -0.7738417134080284 -0.9792118694669523
v -0.7738399879525533 -0.9930705749672993
v -0.773836695757781 0.9511127717141928
v -0.7738263315046429 0.9650787176572485
v -0.773817650005483 0.9790463256111731
v -0.773811237357425 0.9930152225168747
v -0.7699410856125244 0.6512161478695243
v -0.7699410182863007 0.6372815723527696
v -0.7699409872610924 0.6651520745657856
v -0.7699408166265523 0.6233483774210711
v -0.7699406874512059 0.6790893216028345
v -0.7699405079316756 0.6094165907277693
v -0.7699401455754947 0.6930278571432239
v -0.7699401158335982 0.5954862379434225
v -0.7699396606584619 0.5815573425928363
v -0.7699393158328558 0.7069676489346377
v -0.7699391597653703 0.567629925943777
v -0.7699386278619588 0.5537040069353475
v -0.7699381469193131 0.72090866508481
v -0.7699380772967117 0.5397796021370015
v -0.7699375183285857 0.5258567257314373
v -0.7699369593747755 0.511935389516303
v -0.7699365818318272 0.7348508750762761
v -0.7699364072375824 0.4980156029209038
v -0.7699358673113798 0.4840973730350254
v -0.7699353437706585 0.4701807046476724
v -0.7699348397401363 0.456265600294019
v -0.7699345578673822 0.7487942510743978
v -0.7699343574478995 0.4423520603092415
v -0.7699338983625532 0.4284400828881715
v -0.7699334633153573 0.4145296641499101
v -0.7699330526083391 0.4006207982066919
v -0.7699326661093794 0.3867134772363951
v -0.7699323033352685 0.3728076915581791
v -0.7699320069362237 0.7627387695811162
v -0.7699319635237357 0.3589034297107873
v -0.7699316456954264 0.3450006785331016
v -0.7699313487067985 0.3310994232465678
v -0.7699310712948626 0.3171996475391373
v -0.7699308121146613 0.303301333650391
v -0.769930569770329 0.2894044624575291
v -0.7699303428405275 0.2755090135619208
v -0.769930129898988 0.2616149653759238
v -0.7699299295308342 0.2477222952096916
v -0.7699297403452997 0.2338309793576954
v -0.7699295609853893 0.2199409931847032
v -0.7699293901349752 0.2060523112109607
v -0.7699292265237597 0.1921649071963361
v -0.7699290689304871 0.1782787542231974
v -0.7699289161847278 0.1643938247778031
v -0.7699288563544682 0.7766844134754152
v -0.7699287671675205 0.1505100908299995
v -0.7699286208111085 0.1366275239110301
v -0.7699284760979775 0.1227460951892733
v -0.7699283320593572 0.1088657755437389
v -0.7699281877733329 0.09498653563516905
v -0.7699280423626799 0.08110834597459861
v -0.7699278949925127 0.06723117698924669
v -0.7699277448678297 0.05335499908562461
v -0.7699275912310078 0.03947978270975745
v -0.7699274333593026 0.02560549840443242
v -0.7699272705623851 0.01173211686339856
v -0.7699271021799496 -0.002140391017543136
v -0.7699269275794152 -0.01601205409260698
v -0.7699267461537358 -0.02988290092128455
v -0.7699265573193348 -0.04375295972682351
v -0.7699263605141734 -0.05762225835793668
v -0.7699261551959574 -0.07149082425374155
v -0.7699259408404892 -0.08535868441192107
v -0.7699257169401628 -0.09922586536008668
v -0.7699254830026018 -0.1130923931303131
v -0.7699252385494363 -0.1269582932368092
v -0.7699250303364652 0.7906311744530075
v -0.7699249831152087 -0.1408235906566762
v -0.7699247162463965 -0.1546883098137009
v -0.769924437500536 -0.168552474565122
v -0.7699241464454214 -0.1824161081912992
v -0.7699238426583515 -0.196279233388212
v -0.7699235257253818 -0.2101418722627028
v -0.7699231952405373 -0.2240040463303782
v -0.7699228508049224 -0.2378657765160696
v -0.7699224920256564 -0.2517270831567514
v -0.769922118514546 -0.2655879860068045
v -0.769921729886391 -0.2794485042455048
v -0.7699213257567992 -0.2933086564866054
v -0.7699209057393674 -0.3071684607898709
v -0.7699204694420663 -0.3210279346744047
v -0.7699204524674922 0.8045790558241684
v -0.7699200164626399 -0.3348870951335974
v -0.7699195463828131 -0.3487459586515015
v -0.7699190587610693 -0.362604541220412
v -0.769918553123742 -0.3764628583594089
v -0.7699180289541387 -0.3903209251335752
v -0.7699174856793886 -0.4041787561735678
v -0.7699169226546874 -0.4180363656951678
v -0.7699163391445872 -0.4318937675183788
v -0.7699157343009586 -0.4457509750855738
v -0.7699151071372303 -0.4596080014781163
v -0.769915049494665 0.8185280755411043
v -0.7699144564984901 -0.4734648594307934
v -0.7699137810270075 -0.4873215613433034
v -0.7699130791227083 -0.5011781192879384
v -0.769912348898104 -0.5150345450125025
v -0.7699115881271343 -0.5288908499374035
v -0.7699107941873443 -0.5427470451457863
v -0.769909963994759 -0.5566031413655292
v -0.7699090939307739 -0.570459148941958
v -0.769908756814475 0.8324782691968045
v -0.7699081797603377 -0.5843150778002616
v -0.7699072165406933 -0.5981709373969009
v -0.7699061985200097 -0.6120267366598308
v -0.7699051190254216 -0.6258824839182549
v -0.7699039703404165 -0.6397381868239788
v -0.7699027435722964 -0.6535938522684237
v -0.7699015260376015 0.8464296925614916
v -0.7699014285118145 -0.6674494863021501
v -0.7699000134893392 -0.6813050940675076
v -0.7698984852354339 -0.6951606797598877
v -0.7698968287590432 -0.7090162466389979
v -0.7698950272641383 -0.7228717971183679
v -0.7698933349440288 0.8603824230032801
v -0.7698930621362722 -0.7367273329682463
v -0.7698909130444779 -0.7505828556728878
v -0.7698885582213904 -0.764438366985833
v -0.7698859750047092 -0.7782938697230526
v -0.7698841999594526 0.8743365588914515
v -0.7698831407442868 -0.7921493688196938
v -0.7698800341976383 -0.8060048726469562
v -0.7698766375467014 -0.8198603945368591
v -0.7698741909257132 0.8882922158385301
v -0.7698729391618777 -0.8337159543914177
v -0.7698689372047378 -0.8475715801597308
v -0.769864644084793 -0.8614273088583853
v -0.7698634473210235 0.9022495184674644
v -0.7698600916523533 -0.8752831867028206
v -0.7698553367994261 -0.88913926783671
v -0.769852194112288 0.9162085864108016
v -0.7698504668294656 -0.9029956111342478
v -0.7698456035141191 -0.9168522746659967
v -0.7698409041526367 -0.9307093077455424
v -0.7698407540180304 0.9301695136576648
v -0.769836557200806 -0.9445667411186612
v -0.7698327693060384 -0.9584245769258333
v -0.7698297404064292 -0.9722827815684346
v -0.7698295512023021 0.9441323414573912
v -0.7698276251022772 -0.9861412861816159
v -0.7698264835771298 -0.9999999999084062
v -0.7698190998187537 0.9580970270985917
v -0.7698099707665033 0.9720634140802741
v -0.7698027339236948 0.9860312125705564
v -0.7697978828231726 0.9999999999108793
v -0.765924969311642 0.6442515448960302
v -0.7659249595310094 0.6581867560849647
v -0.7659248299540578 0.6303176989949753
v -0.7659247674421735 0.6721233027363734
v -0.7659245704892486 0.616385246684454
v -0.7659243553779693 0.686061153887656
v -0.7659242161692598 0.6024542144600383
v -0.7659237888179015 0.5885246268041062
v -0.7659236808364164 0.700000277954741
v -0.7659233071657741 0.5745965060400465
v -0.7659227871662966 0.5606698722330267
v -0.7659226961934996 0.7139406434133858
v -0.7659222422912588 0.5467447431268667
v -0.7659216838054952 0.532821134109103
v -0.7659213485123842 0.727882219687609
v -0.7659211210208716 0.5188990581982583
v -0.7659205615300975 0.504978526048794
v -0.7659200114210435 0.4910595459703034
v -0.7659195795175627 0.7418249782911817
v -0.7659194754723282 0.4771421239583166
v -0.7659189573309856 0.4632262637346846
v -0.7659184596730627 0.4493119667959526
v -0.7659179843480185 0.435399232468465
v -0.765917532507832 0.4214880579691855
v -0.7659173258324876 0.755768894268164
v -0.7659171047217445 0.4075784384713992
v -0.7659167010775916 0.3936703671745949
v -0.7659163212706894 0.3797638353779318
v -0.765915964681254 0.365858832556767
v -0.7659156304413228 0.3519553464417775
v -0.7659153174921434 0.3380533631002556
v -0.7659150246329638 0.3241528670191896
v -0.7659147505621327 0.3102538411897649
v -0.765914519617551 0.7697139479704875
v -0.7659144939113685 0.2963562671929479
v -0.7659142532740174 0.2824601252858248
v -0.7659140272280561 0.2685653944883875
v -0.7659138143545436 0.2546720526704718
v -0.7659136132521654 0.2407800766385597
v -0.7659134225484469 0.2268894422221763
v -0.7659132409081602 0.2130001243596177
v -0.7659130670393832 0.19911209718276
v -0.7659128996976177 0.1852253341007114
v -0.7659127376883199 0.1713398078820774
v -0.7659125798681489 0.1574554907356274
v -0.7659124251451902 0.1435723543891578
v -0.7659122724783824 0.1296903701663623
v -0.7659121208763254 0.1158095090615331
v -0.7659119693956287 0.1019297418119295
v -0.7659118171389281 0.0880510389676642
v -0.765911663252675 0.07417337095897236
v -0.7659115069247812 0.06029670816074007
v -0.7659113473821919 0.04642102095418606
v -0.765911183888438 0.03254627978560113
v -0.7659110897913253 0.7836601271893334
v -0.7659110157412153 0.0186724552220656
v -0.7659108422700202 0.004799518004077638
v -0.765910662833873 -0.00907256090496153
v -0.7659104768191485 -0.02294381027244561
v -0.7659102836375276 -0.03681425855347428
v -0.7659100827240859 -0.05068393385099241
v -0.7659098735355244 -0.06455286387916283
v -0.7659096555485494 -0.07842107592996665
v -0.765909428258406 -0.0922885968430142
v -0.7659091911775628 -0.1061554529785398
v -0.7659089438345471 -0.1200216701935438
v -0.7659086857729248 -0.1338872738210384
v -0.7659084165504146 -0.1477522886523401
v -0.7659081357381222 -0.1616167389223503
v -0.7659078429198767 -0.1754806482977518
v -0.7659075376916404 -0.1893440398680452
v -0.7659072196609602 -0.2032069361393387
v -0.7659069640691659 0.7976074296159926
v -0.7659068884464163 -0.2170693590308009
v -0.7659065436770157 -0.2309313298736742
v -0.7659061849914616 -0.2447928694127415
v -0.7659058120372215 -0.2586539978101304
v -0.7659054244692953 -0.2725147346513249
v -0.7659050219485714 -0.2863750989532503
v -0.7659046041396345 -0.3002351091742798
v -0.765904170707874 -0.314094783225998
v -0.7659037213157137 -0.3279541384865405
v -0.7659032556177641 -0.3418131918153073
v -0.765902773254669 -0.355671959568825
v -0.7659022738454023 -0.3695304576175044
v -0.765902072103728 0.8115558655396435
v -0.7659017569777318 -0.3833887013630066
v -0.7659012221965569 -0.3972467057558913
v -0.7659006689897906 -0.4111044853131766
v -0.7659000967714372 -0.4249620541353847
v -0.7658995048614946 -0.4388194259225895
v -0.7658988924622819 -0.4526766139889088
v -0.7658982586307754 -0.4665336312748135
v -0.7658976022465076 -0.4803904903565386
v -0.7658969219745575 -0.4942472034517948
v -0.7658963500512361 0.8255054605869829
v -0.7658962162231342 -0.5081037824208976
v -0.7658954830952206 -0.5219602387623496
v -0.7658947203337061 -0.5358165836018601
v -0.7658939252594005 -0.5496728276737638
v -0.7658930947012847 -0.5635289812938508
v -0.7658922249183295 -0.5773850543227624
v -0.765891311512224 -0.5912410561194057
v -0.7658903493304288 -0.6050969954843474
v -0.7658897468989159 0.8394562581671723
v -0.7658893323591579 -0.6189528805939639
v -0.7658882536062827 -0.6328087189273482
v -0.7658871049748623 -0.6466645171897333
v -0.7658858771292093 -0.6605202812386415
v -0.7658845593573463 -0.6743760160222191
v -0.7658831394367245 -0.6882317255433913
v -0.7658822328485121 0.8534083211054834
v -0.7658816035145564 -0.7020874128685404
v -0.7658799360205415 -0.7159430802051727
v -0.7658781196386064 -0.7297987290789829
v -0.7658761353759318 -0.7436543606457987
v -0.7658739627820824 -0.7575099761764602
v -0.7658738099239257 0.8673617317397987
v -0.7658715803880648 -0.7713655777502726
v -0.7658689664532075 -0.7852211691820558
v -0.7658661001242343 -0.799076757185178
v -0.7658645247104738 0.8813165895397186
v -0.7658629631213386 -0.8129323527345317
v -0.7658595420639976 -0.8267879725363974
v -0.7658558315261546 -0.8406436404363109
v -0.7658544826762743 0.8952730051354065
v -0.7658518378555762 -0.8544993885055552
v -0.7658475836931832 -0.8683552574524419
v -0.7658438627961069 0.9092310895960742
v -0.7658431129700866 -0.8822112959255323
v -0.7658384959246107 -0.8960675582427653
v -0.7658338333452603 -0.909924100137267
v -0.7658329301250369 0.9231909380165293
v -0.7658292587822698 -0.9237809723192374
v -0.7658249368705267 -0.9376382120962642
v -0.7658220425619874 0.9371526071704278
v -0.7658210552403207 -0.9514958340661988
v -0.7658178070486075 -0.9653538220529431
v -0.7658153616721136 -0.9792121258614863
v -0.7658138238787275 -0.9930706674543687
v -0.7658116465646613 0.9511160884434573
v -0.7658022558500676 0.9650812796478538
v -0.7657944087955482 0.9790479623003479
v -0.7657886063098309 0.9930157929748485
v -0.7619089263220423 0.6512217807721692
v -0.7619088563467971 0.6372872904045024
v -0.7619088317244672 0.6651576210883983
v -0.7619086525409126 0.6233541787922261
v -0.7619085376131035 0.6790947812867159
v -0.7619083417788481 0.6094224731395891
v -0.7619080045357555 0.6930332304978175
v -0.7619079474008242 0.5954921987944932
v -0.7619074895387675 0.5815633790641832
v -0.761907188260653 0.7069729376504469
v -0.7619069854288593 0.5676360350849731
v -0.7619064497074298 0.5537101857340929
v -0.7619060395909917 0.720913872251836
v -0.7619058946885614 0.5397858475745247
v -0.7619053306227421 0.5258630348258597
v -0.7619047659364865 0.5119417593558704
v -0.7619045043196702 0.7348560053871954
v -0.7619042074531885 0.4980220306887353
v -0.7619036605956663 0.4841038560268078
v -0.7619031295709924 0.4701872402835185
v -0.7619026175382907 0.4562721861255305
v -0.7619025234063077 0.7487993109784824
v -0.7619021267602426 0.4423586940226601
v -0.7619016587391096 0.4284467623043688
v -0.7619012143381216 0.4145363872218493
v -0.761900793889122 0.4006275630148971
v -0.7619003972873939 0.3867202819828779
v -0.7619000334903504 0.7627437673371873
v -0.7619000240746086 0.3728145345591963
v -0.7618996735108534 0.3589103093887431
v -0.761899344636688 0.3450075934078508
v -0.7618990363261675 0.3311063719263285
v -0.7618987473317466 0.3172066287111829
v -0.7618984763219407 0.3033083460716549
v -0.7618982219125812 0.2894115049452251
v -0.7618979826924456 0.2755160849842599
v -0.761897757243996 0.2616220646429828
v -0.7618975441598913 0.2477294212644739
v -0.7618973420558873 0.2338381311674098
v -0.7618971495806718 0.2199481697322718
v -0.7618969678925335 0.7766893590300546
v -0.7618969654231251 0.2060595114867608
v -0.7618967883174399 0.1921721301901708
v -0.7618966170464795 0.1782859989164844
v -0.7618964504437021 0.164401090135967
v -0.761896287393936 0.1505173757950491
v -0.7618961268332434 0.1366348273942994
v -0.7618959677480803 0.1227534160643046
v -0.7618958091739189 0.1088731126392856
v -0.7618956501934759 0.09499388772829308
v -0.7618954899346648 0.08111571178384154
v -0.7618953275683634 0.06723855516785139
v -0.7618951623060763 0.05336238821478582
v -0.7618949933975558 0.03948718129188242
v -0.7618948201284272 0.02561290485639212
v -0.7618946418178609 0.0117395295097536
v -0.7618944578163208 -0.002132973951356469
v -0.761894267503414 -0.01600463448714314
v -0.7618940702858612 -0.0298754807700163
v -0.7618938655956001 -0.04374554114313859
v -0.7618936528880359 -0.0576148435822053
v -0.7618934316404437 -0.07148341566045564
v -0.7618932583003798 0.7906360790451669
v -0.7618932013505292 -0.08535128451690063
v -0.7618929615351508 -0.09921847682774294
v -0.7618927117291994 -0.1130850187809556
v -0.7618924514846364 -0.1269509360539746
v -0.7618921803696799 -0.1408162537944531
v -0.7618918979681288 -0.1546809966040144
v -0.7618916038788088 -0.1685451885249342
v -0.7618912977151167 -0.1824088530296725
v -0.7618909791046353 -0.1962720130131689
v -0.7618906476887795 -0.2101346907878061
v -0.7618903031224252 -0.2239969080809373
v -0.7618899450734629 -0.2378586860348661
v -0.7618895732221992 -0.2517200452091571
v -0.7618891872605219 -0.2655810055851449
v -0.76188883737749 0.80458393119257
v -0.7618887868907198 -0.2794415865724987
v -0.761888371823835 -0.2933018070176872
v -0.7618879417773984 -0.3071616852141718
v -0.7618874964723874 -0.3210212389141423
v -0.7618870356292078 -0.3348804853415878
v -0.7618865589624888 -0.3487394412064712
v -0.7618860661744474 -0.3625981227197527
v -0.7618855569465545 -0.3764565456089729
v -0.7618850309292085 -0.3903147251340708
v -0.761884487729097 -0.4041726761030708
v -0.7618839268939001 -0.4180304128872229
v -0.7618836425732349 0.8185329325924576
v -0.7618833478939624 -0.4318879494351274
v -0.7618827501005394 -0.4457452992853121
v -0.7618821327601971 -0.4596024755766661
v -0.7618814949649172 -0.4734594910560593
v -0.7618808356174382 -0.4873163580824081
v -0.7618801533913344 -0.5011730886263759
v -0.7618794466853036 -0.5150296942648379
v -0.7618787135711098 -0.5288861861692044
v -0.7618779517345929 -0.5427425750866924
v -0.7618776214264203 0.8324831159902024
v -0.7618771584091366 -0.556598871313704
v -0.7618763303009772 -0.5704550846606091
v -0.7618754635057596 -0.584311224407536
v -0.7618745534158289 -0.5981672992512342
v -0.7618735946179366 -0.612023317243836
v -0.7618725807814036 -0.6258792857254315
v -0.7618715045374234 -0.6397352112539418
v -0.7618707386346864 0.8464345314901722
v -0.7618703573512523 -0.6535910995379075
v -0.7618691293907266 -0.667446955380636
v -0.7618678093971215 -0.6813027826477273
v -0.761866384568177 -0.6951585842743275
v -0.7618648404685172 -0.7090143623333682
v -0.7618631609901033 -0.7228701181911118
v -0.761862985074217 0.860387247124935
v -0.7618613283950826 -0.7367258527807432
v -0.7618593234855706 -0.7505815670271844
v -0.761857125959185 -0.7644372624548383
v -0.7618547150245814 -0.7782929420019883
v -0.7618543887653146 0.8743413474895547
v -0.7618520703657476 -0.7921486110480184
v -0.7618491735540674 -0.8060042786292987
v -0.761846010008131 -0.819859958773947
v -0.7618450274402618 0.8882969295055346
v -0.7618425715862763 -0.8337156718239801
v -0.7618388598575156 -0.8475714455380248
v -0.7618350418207864 0.902254094295272
v -0.7618348900229532 -0.8614273156861322
v -0.7618306953405587 -0.8752833257743109
v -0.7618263317273036 -0.8891395254925707
v -0.7618246478927718 0.9162129342459754
v -0.7618218819564377 -0.9029959674994277
v -0.7618174585124248 -0.9168527022841316
v -0.7618141453551941 0.9301735147787982
v -0.7618132036946796 -0.930709771147978
v -0.7618092849954808 -0.9445671978955316
v -0.7618058832641893 -0.9584249806939046
v -0.7618039181442581 0.9441358513271608
v -0.7618031711388168 -0.9722830867192629
v -0.7618012805669285 -0.986141453351872
v -0.7618002622244574 -0.9999999999084057
v -0.7617944219686963 0.958099883764563
v -0.7617861542166421 0.9720654529445963
v -0.7617796050224124 0.9860322863240687
v -0.7617751955480939 0.9999999999108619
v -0.7578928934465364 0.6442571482524934
v -0.7578928868261269 0.6581922766743912
v -0.75789275191211 0.6303233836483489
v -0.7578926996434171 0.6721287397624949
v -0.7578924907032965 0.6163910106452098
v -0.7578922952730278 0.6860665074026155
v -0.7578921346813163 0.6024600553524284
v -0.7578917053986789 0.5885305419787331
v -0.7578916326195286 0.7000055490494331
v -0.7578912214035158 0.5746024926674433
v -0.7578906985323002 0.5606759273802949
v -0.7578906659369772 0.7139458344142456
v -0.7578901501877696 0.5467508638195175
v -0.7578895876003122 0.5328273173801611
v -0.7578893447683489 0.7278873343429573
v -0.757889020071969 0.5189053011265266
v -0.757888455202771 0.504984825787964
v -0.7578878990994815 0.4910658997703952
v -0.7578876140735571 0.7418300219194287
v -0.7578873565670494 0.4771485291807287
v -0.7578868312832348 0.4632327178619594
v -0.7578863259569889 0.449318467437202
v -0.7578858424712638 0.4354057773612631
v -0.7578854146410816 0.755773873825643
v -0.7578853820110006 0.4214946449786131
v -0.7578849451771101 0.4075850655868194
v -0.75788453208731 0.3936770325046521
v -0.7578841424647152 0.3797705371441832
v -0.7578837757151103 0.3658655690862893
v -0.7578834309938318 0.3519621161590355
v -0.7578831072631957 0.338060164518463
v -0.7578828033413815 0.3241596987313536
v -0.7578826839103602 0.7697188719783655
v -0.7578825179436633 0.3102607018595658
v -0.7578822497168352 0.296363155545573
v -0.7578819972676382 0.2824670400988491
v -0.7578817591859401 0.2685723345827711
v -0.7578815340633673 0.2546790169017215
v -0.7578813205080247 0.2407870638880904
v -0.7578811171558826 0.2268964513888912
v -0.7578809226793511 0.2130071543517169
v -0.7578807357934993 0.1991191469097789
v -0.7578805552603274 0.1852324024657811
v -0.7578803798914446 0.1713468937743986
v -0.7578802085494585 0.1574625930231402
v -0.7578800401483344 0.1435794719113907
v -0.7578798736529537 0.1296975017274407
v -0.7578797080780484 0.1158166534233265
v -0.7578795424866765 0.101936897687316
v -0.7578793759883619 0.08805820501389196
v -0.7578793573688655 0.7836650054378315
v -0.757879207737007 0.07418054577109712
v -0.7578790369286639 0.06030389026511986
v -0.7578788627992338 0.04642820880201474
v -0.7578786846221511 0.03255347174646428
v -0.7578785017060973 0.01867964957750463
v -0.7578783133927791 0.004806712941149108
v -0.7578781190548002 -0.009065367300140483
v -0.7578779180936479 -0.02293662002117435
v -0.7578777099378126 -0.0368070737909709
v -0.7578774940410512 -0.05067675683292348
v -0.7578772698808075 -0.0645456969881965
v -0.7578770369567928 -0.07841392168234301
v -0.7578767947897337 -0.09228145789512014
v -0.7578765429202865 -0.1061483321334716
v -0.7578762809081183 -0.120014570407635
v -0.7578760083311477 -0.1338801982103204
v -0.7578757247849387 -0.1477452404989016
v -0.7578754298822336 -0.1616097216805461
v -0.7578753707260493 0.7976122725424136
v -0.7578751232526043 -0.1754736656002074
v -0.7578748045421994 -0.1893370955313887
v -0.7578744734135504 -0.2032000341695831
v -0.7578741295453966 -0.2170625036282829
v -0.7578737726324719 -0.2309245254374417
v -0.75787340238519 -0.2447861205442671
v -0.7578730185291424 -0.2586473093162045
v -0.7578726208043148 -0.2725081115459674
v -0.7578722089639055 -0.2863685464584517
v -0.7578717827726055 -0.3002286327193605
v -0.7578713420041868 -0.3140883884453468
v -0.7578708864382145 -0.3279478312154642
v -0.7578706631001626 0.811560683158939
v -0.7578704158556755 -0.3418069780836918
v -0.7578699300332915 -0.3556658455922763
v -0.7578694287362577 -0.3695244497856033
v -0.7578689117091171 -0.3833828062242761
v -0.7578683786644594 -0.3972409299990444
v -0.7578678292691016 -0.4110988357441785
v -0.7578672631273801 -0.4249565376498364
v -0.7578666797611637 -0.4388140494729209
v -0.7578660785861638 -0.4526713845458611
v -0.7578654588840988 -0.4665285557826961
v -0.7578651814736208 0.8255102608469512
v -0.7578648197702411 -0.4803855756817754
v -0.7578641601558512 -0.49424245632434
v -0.7578634787049812 -0.5080992093681976
v -0.7578627737851004 -0.5219558460356913
v -0.7578620434109816 -0.5358123770951677
v -0.7578612851812689 -0.5496688128352299
v -0.757860496207154 -0.5635251630312097
v -0.7578596730326244 -0.5773814369035756
v -0.757858886663446 0.8394610446148911
v -0.7578588115458359 -0.5912376430684405
v -0.7578579068813525 -0.605093789481015
v -0.7578569533133331 -0.6189498833738382
v -0.7578559441403344 -0.6328059311930047
v -0.7578548715633305 -0.6466619385374758
v -0.7578537265600392 -0.6605179101090081
v -0.7578524987608471 -0.6743738496833119
v -0.7578517609946434 0.8534130897999097
v -0.7578511763348796 -0.68822976011675
v -0.7578497458993165 -0.7020856434070673
v -0.7578481924712943 -0.7159415008309729
v -0.7578464994898725 -0.7297973331852164
v -0.7578446489457518 -0.7436531411600805
v -0.7578438177278198 0.8673664674419346
v -0.7578426216684567 -0.7575089258733867
v -0.7578403978338419 -0.7713646895871286
v -0.7578379577674875 -0.7852204366151977
v -0.7578352831292618 -0.7990761744067056
v -0.7578351120405142 0.881321261370287
v -0.7578323585671624 -0.8129319147528701
v -0.7578291739192461 -0.8267876750152832
v -0.7578257529477922 0.8952775621205202
v -0.7578257270144365 -0.8406434792109109
v -0.7578220270683877 -0.8544993587193558
v -0.7578180985804143 -0.8683553523108072
v -0.7578159149211356 0.9092354568224842
v -0.7578139855011112 -0.8822115051451974
v -0.7578097552443591 -0.8960678663889485
v -0.7578058470946114 0.923195014462071
v -0.7578055018449001 -0.9099244851698949
v -0.7578013471960514 -0.9237814047907986
v -0.7577974388407368 -0.9376386555084559
v -0.7577958768861699 0.9371562665804072
v -0.7577939423002584 -0.9514962468237951
v -0.7577910256498572 -0.9653541611432794
v -0.7577888345544037 -0.9792123517298335
v -0.7577874582262069 -0.9930707485536377
v -0.7577864038780927 0.9511191847132042
v -0.7577778795735052 0.9650836577501498
v -0.7577707703594612 0.9790494745446268
v -0.7577655058164011 0.9930163183401576
v -0.7538769389324548 0.6512272693478436
v -0.7538768664189857 0.6372928580134872
v -0.7538768484316466 0.6651630295488039
v -0.7538766609396488 0.6233598237655454
v -0.7538765609175413 0.6791001092925911
v -0.7538763488646697 0.6094281933588381
v -0.7538760382022872 0.6930384786228819
v -0.753875953173803 0.5954979918104372
v -0.7538754937468733 0.5815692421969869
v -0.753875237733284 0.7069781075586903
v -0.7538749876491214 0.5676419655074919
v -0.7538744494062967 0.553716180540015
v -0.7538741125203688 0.7209189668680187
v -0.7538738912664175 0.5397919038332467
v -0.7538733234463917 0.5258691496259132
v -0.7538727543625267 0.5119479298385781
v -0.7538726112238877 0.7348610290379237
v -0.7538721908445015 0.498028254073603
v -0.7538716383327377 0.4841101296299806
v -0.7538711010593542 0.4701935615304575
v -0.7538706784833137 0.7488042694692577
v -0.7538705822130827 0.4562785525589113
v -0.7538700840886504 0.442365103306351
v -0.7538696082212566 0.4284532122242246
v -0.7538691555068553 0.4145428756839461
v -0.753868726309032 0.4006340880417381
v -0.753868320553314 0.3867268417080183
v -0.7538682555929579 0.7627486679156201
v -0.7538679378097971 0.3728211272206632
v -0.7538675773649951 0.3589169333215623
v -0.7538672382838263 0.3450142470359383
v -0.7538669194626446 0.3311130537539604
v -0.7538666196742103 0.3172133373142128
v -0.7538663376054574 0.3033150800886151
v -0.7538660718888814 0.2894182630684206
v -0.7538658211283226 0.2755228659509329
v -0.7538655839198645 0.2616288672266121
v -0.753865358868514 0.2477362442662488
v -0.7538652816624216 0.7766942101675222
v -0.7538651446012687 0.233844973407908
v -0.7538649397771181 0.2199550300433575
v -0.7538647430944666 0.2060663887037088
v -0.7538645532964118 0.1921790231440157
v -0.7538643691742556 0.1782929064265879
v -0.7538641895695766 0.1644080110027919
v -0.7538640133751476 0.1505243087931251
v -0.7538638395349397 0.136641771265364
v -0.753863667043416 0.1227603695105995
v -0.7538634949442868 0.108880074316992
v -0.7538633223288693 0.09500085624108484
v -0.753863148334168 0.08112268567653896
v -0.753862972140774 0.06724553292015749
v -0.7538627929706586 0.05336936823508933
v -0.7538626100849275 0.0394941619111125
v -0.753862422781584 0.02561988432191199
v -0.7538622303933438 0.01174650597928311
v -0.7538620322855308 -0.002126002415797817
v -0.7538618278540825 -0.01599766992527834
v -0.7538616954324999 0.7906408899502766
v -0.7538616165236814 -0.02986852532933984
v -0.7538613977460324 -0.043738597084931
v -0.7538611709982926 -0.05760791328752911
v -0.7538609357816674 -0.07147650163612236
v -0.7538606916201748 -0.08534438940139549
v -0.7538604380595839 -0.0992116033970879
v -0.753860174666525 -0.1130781699544853
v -0.7538599010277716 -0.1269441148999939
v -0.7538596167496847 -0.1408094635357357
v -0.7538593214578115 -0.1546742406230967
v -0.75385901479662 -0.168538470369146
v -0.7538586964293484 -0.1824021764158386
v -0.7538583660379413 -0.1962653818319022
v -0.75385802332303 -0.2101281091073001
v -0.7538576680039129 -0.223990380150154
v -0.7538574379478036 0.8045887109531827
v -0.7538572998184722 -0.2378522162859954
v -0.7538569185229531 -0.2517136382592111
v -0.7538565238915131 -0.2655746662365273
v -0.753856115715437 -0.2794353198123732
v -0.7538556938018852 -0.2932956180159414
v -0.7538552579720283 -0.3071555793197541
v -0.7538548080583949 -0.3210152216495203
v -0.7538543439012325 -0.3348745623950514
v -0.7538538653436626 -0.3487336184219761
v -0.7538533722253726 -0.3625924060839705
v -0.7538528643745694 -0.3764509412351884
v -0.7538524563079514 0.8185376888341876
v -0.7538523415978869 -0.3903092392425392
v -0.7538518036679093 -0.4041673149974265
v -0.7538512503079499 -0.4180251829265121
v -0.7538506811736922 -0.4318828570010286
v -0.7538500958312768 -0.44574035074411
v -0.7538494937313912 -0.4595976772355617
v -0.7538488741788945 -0.4734548491134414
v -0.7538482362974873 -0.4873118785717815
v -0.7538475789889139 -0.5011687773537475
v -0.7538469008861647 -0.5150255567395282
v -0.7538467087184538 0.8324878529460918
v -0.7538462003001363 -0.528882227528268
v -0.753845475159198 -0.5427388000134404
v -0.753844722941132 -0.5565952839512152
v -0.7538439405969569 -0.5704516885216341
v -0.7538431244662439 -0.5843080222828348
v -0.7538422701837184 -0.5981642931191791
v -0.7538413725772616 -0.6120205081850271
v -0.7538404255579557 -0.625876673847131
v -0.7538401710241107 0.8464392474088211
v -0.7538394220036581 -0.6397327956302502
v -0.7538383536388773 -0.6535888781727205
v -0.7538372109156436 -0.6674449252013529
v -0.7538359829028312 -0.6813009395382037
v -0.7538346571952678 -0.6951569231553268
v -0.7538332198592108 -0.7090128772973165
v -0.7538328448097635 0.860391931014608
v -0.7538316554376314 -0.7228688026947564
v -0.7538299470473021 -0.736724699893781
v -0.7538280766098501 -0.7505805697265874
v -0.7538260252701181 -0.7644364139432436
v -0.7538247669663042 0.8743459753158025
v -0.7538237740662665 -0.7782922360145256
v -0.7538213049250284 -0.7921480420965473
v -0.7538186020594309 -0.8060038421186658
v -0.7538160203072873 0.8883014601394466
v -0.7538156538409637 -0.8198596509154078
v -0.7538124551983885 -0.8337154892715136
v -0.753809010554891 -0.8475713846899476
v -0.7538067443419952 0.902258465751119
v -0.7538053372469645 -0.8614273716330355
v -0.7538014692640329 -0.8752834909389419
v -0.7537974609973597 -0.8891397880978462
v -0.753797144631868 0.9162170610362466
v -0.7537933904772491 -0.9029963101104129
v -0.7537893612936536 -0.9168531007811522
v -0.7537874982934407 0.9301772875015569
v -0.7537855020277147 -0.9307101945681976
v -0.7537819615957619 -0.9445676095744392
v -0.7537788985500005 -0.9584253409647066
v -0.7537781523085122 0.9441391397704322
v -0.7537764624339728 -0.9722833569900824
v -0.7537747664260478 -0.9861416006273622
v -0.753773853631452 -0.9999999999084049
v -0.7537695107789357 0.9581025446571794
v -0.7537620079362979 0.9720673427277747
v -0.7537560666395894 0.9860332778168936
v -0.7537520475537999 0.9999999999108455
v -0.7498609939015399 0.6442625988263341
v -0.7498609905621982 0.658197650719872
v -0.7498608504674613 0.6303289094287028
v -0.7498608088955854 0.6721340366070954
v -0.7498605881080989 0.6163966097998465
v -0.7498604134158702 0.6860717271755741
v -0.7498602312223913 0.6024657256613625
v -0.7498598010303791 0.5885362809398605
v -0.7498597645333728 0.7000106928414622
v -0.7498593158462526 0.5746082975857679
v -0.7498588184718116 0.7139509044332325
v -0.7498587913468834 0.5606817954420137
v -0.7498582408311284 0.5467567921525381
v -0.7498576754669349 0.5328333031027128
v -0.7498575273235163 0.7278923340470806
v -0.749857104524416 0.5189113413854686
v -0.7498565355938508 0.5049909177882893
v -0.7498559747880799 0.4910720407972732
v -0.7498558393096839 0.7418349560992592
v -0.7498554269291444 0.4771547166152838
v -0.749854895719274 0.4632389491918264
v -0.7498543838965354 0.4493247402627688
v -0.7498538933756065 0.4354120893983781
v -0.7498536993352732 0.7557787485941502
v -0.7498534253742654 0.4215009940584298
v -0.7498529805262837 0.4075914496533479
v -0.7498525589814935 0.3936834496105008
v -0.7498521604938506 0.3797769854449004
v -0.7498517844983641 0.3658720468336473
v -0.7498514301777788 0.3519686216935389
v -0.7498510965199086 0.3380666962613194
v -0.7498510499544346 0.7697236946126623
v -0.7498507823665059 0.3241662551760946
v -0.749850486454538 0.3102672815634747
v -0.749850207450698 0.2963697571210394
v -0.7498499439799502 0.2824736622047472
v -0.7498496946488465 0.2685789759159316
v -0.7498494580643086 0.2546856761885506
v -0.7498492328485056 0.2407937398763734
v -0.7498490176504021 0.2269031428398019
v -0.7498488111544942 0.2130138600320479
v -0.7498486120871872 0.1991258655843949
v -0.7498484192212266 0.1852391328902942
v -0.7498482313785273 0.1713536346880566
v -0.7498480474317132 0.1574693431419178
v -0.749847866304622 0.1435862299212687
v -0.7498478328908411 0.7836697840001259
v -0.7498476869720051 0.1297042662778572
v -0.7498475084586014 0.1158234231207843
v -0.7498473298377494 0.1019436710891287
v -0.7498471502296625 0.0880649806220523
v -0.7498469687994769 0.07418732202625192
v -0.7498467847551578 0.06031066554063705
v -0.7498465973453358 0.0464349813981292
v -0.7498464058571308 0.03256023988449198
v -0.7498462096140086 0.01868641139411534
v -0.7498460079737063 0.004813466482692482
v -0.7498458003262573 -0.009058624083260566
v -0.7498455860921369 -0.02292988928007629
v -0.749845364720549 -0.03680035778382127
v -0.7498451356878637 -0.05067005793040361
v -0.7498448984962219 -0.06453901767890124
v -0.74984465267231 -0.07840726457809394
v -0.7498443977663113 -0.09227482573617367
v -0.7498441333510357 -0.1061417277935947
v -0.7498439912845662 0.7976170151924618
v -0.7498438590212282 -0.1200079968990159
v -0.7498435743930475 -0.1338736586882739
v -0.7498432791037127 -0.1477387382663203
v -0.7498429728112974 -0.1616032601920417
v -0.7498426551946585 -0.1754672484658736
v -0.7498423259534702 -0.1893307265201102
v -0.7498419848083284 -0.2031937172117983
v -0.7498416315008857 -0.2170562428180991
v -0.7498412657939554 -0.2309183250339855
v -0.749840887471522 -0.2447799849721355
v -0.7498404963385693 -0.2586412431648671
v -0.7498400922206285 -0.2725021195679507
v -0.7498396749629253 -0.2863626335661159
v -0.7498394728575289 0.8115653970604531
v -0.7498392444289842 -0.3002228039800593
v -0.7498388004985276 -0.3140826490747389
v -0.7498383430644798 -0.3279421865687195
v -0.7498378720288615 -0.3418014336443161
v -0.7498373872973328 -0.3556604069582531
v -0.7498368887721136 -0.369519122652529
v -0.7498363763429817 -0.383377596365149
v -0.7498358498760217 -0.3972358432403473
v -0.7498353091997646 -0.4110938779378891
v -0.7498347540883353 -0.4249517146409972
v -0.7498342341941712 0.8255149505720402
v -0.7498341842411926 -0.4388093670624104
v -0.7498335992590254 -0.4526668484480352
v -0.7498329986153407 -0.4665241715776168
v -0.7498323816232604 -0.480381348761822
v -0.7498317473970189 -0.4942383918351068
v -0.7498310948076491 -0.5080953121437463
v -0.7498304224323241 -0.5219521205284361
v -0.7498297284968345 -0.5358088273009647
v -0.7498290108107009 -0.5496654422146046
v -0.7498282666944696 -0.5635219744281298
v -0.749828246310225 0.8394657099718289
v -0.7498274928988488 -0.5773784324637505
v -0.7498266855155207 -0.5912348241598235
v -0.7498258398797636 -0.6050911566199882
v -0.7498249504655096 -0.6189474361614697
v -0.7498240107742079 -0.6328036682667151
v -0.7498230132200033 -0.6466598575443807
v -0.7498219490153984 -0.660516007707965
v -0.7498215016127566 0.8534177230601235
v -0.7498208080639426 -0.6743721215830913
v -0.7498195788697938 -0.6882282011574982
v -0.7498182484784346 -0.702084247690953
v -0.7498168024686074 -0.7159402619051687
v -0.7498152250227497 -0.7297962442756908
v -0.7498140222161684 0.8673710500324336
v -0.749813499111792 -0.7436521954476694
v -0.7498116068397143 -0.7575081167940653
v -0.7498095300028917 -0.7713640111265683
v -0.7498072509274404 -0.7852198835544681
v -0.7498058693425477 0.8813257602369996
v -0.7498047536522001 -0.7990757424632287
v -0.7498020255223875 -0.812931600551416
v -0.7497990592451637 -0.8267874758220254
v -0.7497971531672605 0.89528192616066
v -0.7497958554284083 -0.8406433923742498
v -0.7497924255721481 -0.8544993807894283
v -0.7497887954019586 -0.8683554778592639
v -0.7497880419417616 0.9092396140235347
v -0.7497850083175812 -0.8822117253791446
v -0.7497811285682646 -0.8960681677441752
v -0.7497787685313201 0.9231988706412909
v -0.7497772435466293 -0.9099248481672702
v -0.7497734643037491 -0.9237818035234371
v -0.7497699230343291 -0.9376390581571147
v -0.7497696317214226 0.9371597068180076
v -0.7497667659239725 -0.9514966175139241
v -0.7497641395878383 -0.9653544631796438
v -0.749762169798337 -0.9792125517037024
v -0.749760989024541 0.9511220785717799
v -0.7497609330078727 -0.9930708200458002
v -0.7497532378016772 0.9650858689585604
v -0.749746783130293 0.9790508748013218
v -0.7497419946478496 0.9930168033527734
v -0.7458451322599716 0.6512326032164458
v -0.7458450572781246 0.6372982647152091
v -0.7458450462162565 0.665168289629816
v -0.7458448505440505 0.6233653017790588
v -0.7458447661774882 0.6791052953349113
v -0.7458445378508908 0.6094337407200203
v -0.7458442553097163 0.6930435912226482
v -0.7458441417543299 0.5955036062217012
v -0.7458436818276839 0.5815749211213719
v -0.7458434728235953 0.7069831483012301
v -0.7458431749195098 0.5676477062480652
v -0.7458426354071231 0.5537219803057141
v -0.7458423740023363 0.7209239384525956
v -0.745842075441642 0.5397977597925547
v -0.7458415051816958 0.5258750589498347
v -0.7458409330139857 0.5119538897343437
v -0.7458409104052782 0.7348659353618447
v -0.7458403657596079 0.4980342618104382
v -0.745839808865556 0.4841161825581423
v -0.745839266581189 0.4701996570946169
v -0.7458390303227029 0.7488091156373829
v -0.7458387421197262 0.4562846883068242
v -0.745838237805039 0.4423712768936406
v -0.7458377552041781 0.4284594214159833
v -0.7458372952462043 0.4145491183537695
v -0.745836858328001 0.4006403621687092
v -0.7458366795797652 0.7627534601286062
v -0.745836444407818 0.3867331453720841
v -0.7458360530873658 0.3728274585967747
v -0.7458356836833102 0.3589232906728905
v -0.7458353352890426 0.345020628706424
v -0.7458350068276002 0.3311194581604086
v -0.7458346970966053 0.3172197629381061
v -0.7458344048060617 0.3033215254677847
v -0.7458341286098151 0.28942472678868
v -0.7458338671314414 0.2755293466377647
v -0.7458338028118527 0.7766989554280505
v -0.7458336189852719 0.2616353635369652
v -0.7458333827932159 0.247742754880495
v -0.7458331571979795 0.2338514970219889
v -0.7458329408732224 0.2199615653611399
v -0.7458327325311411 0.2060729344295597
v -0.7458325309279039 0.1921855779755988
v -0.7458323348673189 0.1782994690478777
v -0.7458321432030609 0.1644145800772986
v -0.7458319548397397 0.1505308829573181
v -0.7458317687330516 0.1366483491222812
v -0.7458315838892188 0.1227669496236298
v -0.7458313993638864 0.1088866552038129
v -0.7458312142606237 0.0950074363677441
v -0.7458310277291437 0.08112926345166326
v -0.7458308389633415 0.06725210668927732
v -0.7458306471992284 0.05337593627506768
v -0.7458304517128269 0.03950072242466771
v -0.7458303453578383 0.7906455955128712
v -0.7458302518180782 0.02562643543222826
v -0.745830046864803 0.0117530457247024
v -0.7458298362367495 -0.002119476087003645
v -0.7458296193497539 -0.01599115916005448
v -0.745829395650035 -0.02986203237491111
v -0.7458291646126386 -0.04373212429377058
v -0.7458289257400446 -0.05760146312222234
v -0.7458286785609459 -0.07147007667410853
v -0.745828422629206 -0.08533799233956543
v -0.7458281575229979 -0.09920523705621014
v -0.7458278828441253 -0.1130718372834272
v -0.7458275982175243 -0.1269378189796967
v -0.7458273032909384 -0.1408032075828962
v -0.7458269977347552 -0.1546680279934975
v -0.74582668124199 -0.1685323045605708
v -0.7458263535283921 -0.1823960610704942
v -0.745826255937144 0.8045933834331599
v -0.7458260143326445 -0.1962593207382616
v -0.7458256634166166 -0.2101221062012669
v -0.7458253005656191 -0.2239844395154352
v -0.7458249255886003 -0.2378463421535567
v -0.7458245383182025 -0.2517078350056703
v -0.7458241386105883 -0.2655689383813289
v -0.7458237263449237 -0.2794296720135658
v -0.7458233014223835 -0.2932900550643639
v -0.7458228637645258 -0.3071501061314169
v -0.7458224133108554 -0.3210098432559474
v -0.7458219500153702 -0.3348692839313321
v -0.7458214902844494 0.8185423328895597
v -0.7458214738418593 -0.3487284451122548
v -0.7458209847576883 -0.3625873432240886
v -0.7458204827257846 -0.3764459941721767
v -0.7458199676944993 -0.3903044133506515
v -0.7458194395849985 -0.4041626156504002
v -0.7458188982758024 -0.4180206154657494
v -0.7458183435840693 -0.4318784266994067
v -0.745817775243187 -0.4457360627651645
v -0.7458171928762217 -0.4595935365878399
v -0.7458165959647389 -0.4734508605999008
v -0.7458160159022567 0.8324924694593668
v -0.7458159838125082 -0.4873080467342252
v -0.7458153555035816 -0.5011651064124426
v -0.745814709854237 -0.5150220505283571
v -0.745814045358286 -0.5288788894260358
v -0.745813360125273 -0.5427356328722993
v -0.7458126518111515 -0.5565922900235907
v -0.7458119175411292 -0.5704488693875571
v -0.745811153824549 -0.5843053787801947
v -0.7458103564619589 -0.5981618252801151
v -0.745809818042632 0.846443831131573
v -0.7458095204449675 -0.6120182151824536
v -0.7458086398501546 -0.6258745539562017
v -0.7458077077293116 -0.6397308462103349
v -0.7458067159997303 -0.6535870956760893
v -0.7458056553403045 -0.6674433052150542
v -0.7458045151020312 -0.6812994768653633
v -0.7458032832452668 -0.6951556119409673
v -0.7458029069271277 0.8603964677052496
v -0.7458019463209815 -0.7090117112014496
v -0.745800489519359 -0.7228677751115412
v -0.7457988968163475 -0.7367238042096348
v -0.7457971512569089 -0.7505797996020979
v -0.7457953260351935 0.8743504385084676
v -0.7457952354220511 -0.7644357635937198
v -0.7457931321341159 -0.7782917004526899
v -0.7457908254593766 -0.7921476172896296
v -0.7457883020662498 -0.8060035250033084
v -0.745787161009366 0.8883058078346391
v -0.7457855529880004 -0.8198594392105584
v -0.7457825758167189 -0.8337153810358905
v -0.7457793773159908 -0.8475713775909715
v -0.7457785483136367 0.9022626375148779
v -0.7457759763779724 -0.8614274619320209
v -0.7457724071606541 -0.8752836722546353
v -0.7457696822275142 0.9162209762165122
v -0.7457687221156742 -0.889140050085404
v -0.745764994446661 -0.9029966372783818
v -0.7457613193120866 -0.9168534717495067
v -0.745760818098227 0.9301808454710092
v -0.7457578128008254 -0.9307105821187029
v -0.7457546073888289 -0.9445679818169715
v -0.7457522691554318 0.9441422231878557
v -0.7457518423390379 -0.9584256637778713
v -0.7457496476042872 -0.97228359752344
v -0.7457481207384246 -0.9861417310519046
v -0.7457472987699776 -0.9999999999084039
v -0.7457443939682917 0.958105026546423
v -0.7457375723997841 0.9720690975204779
v -0.7457321703588161 0.9860341953339304
v -0.7457284977680744 0.9999999999108301
v -0.7418292794944629 0.6582028685146424
v -0.7418292794075 0.6442678868694608
v -0.74182913430659 0.630334266529025
v -0.7418291039457195 0.6721391835786742
v -0.7418288713349657 0.6164020342721597
v -0.7418287184958036 0.6860768034950315
v -0.7418285143643627 0.6024712154372267
v -0.7418280851377907 0.7000156995549975
v -0.7418280842257398 0.5885418336650842
v -0.7418275989509696 0.5746139107041985
v -0.7418271621284427 0.713955843578432
v -0.741827074016702 0.5606874662661572
v -0.7418265225843628 0.5467625179220171
v -0.7418259557322036 0.5328390810318007
v -0.7418259041444573 0.7278972087368318
v -0.7418253826766703 0.5189171687010048
v -0.7418248109813187 0.5049967917592486
v -0.7418242626539082 0.7418397705451775
v -0.7418242467521742 0.4910779587571826
v -0.7418236948189335 0.4771606759785704
v -0.741823158901762 0.4632449474650668
v -0.7418226417637244 0.4493307750516928
v -0.7418221865857774 0.7557835080306725
v -0.7418221453490991 0.4354181584113735
v -0.7418216709080013 0.4215070951071925
v -0.7418212191078752 0.4075975806512322
v -0.7418207901325211 0.3936896085690443
v -0.741820383769404 0.3797831704689243
v -0.7418199994860493 0.3658782561152704
v -0.7418196364963665 0.3519748535053879
v -0.7418196234014446 0.7697284050708856
v -0.7418192938177548 0.3380729489491697
v -0.741818970319852 0.3241725271511333
v -0.7418186647657667 0.3102735712943405
v -0.7418183758466093 0.2963760631257641
v -0.741818102210098 0.2824799830426946
v -0.7418178424839742 0.2685853101798105
v -0.7418175952949028 0.2546920224965556
v -0.7418173592834876 0.2408000968644925
v -0.7418171331159665 0.2269095091543205
v -0.7418169154931009 0.2130202343222622
v -0.7418167051567112 0.199132246495544
v -0.7418165206932258 0.7836744518683412
v -0.7418165008942641 0.1852455190567112
v -0.7418163015418607 0.1713600247265357
v -0.7418161059859294 0.1574757356452882
v -0.7418159131638851 0.1435926234521662
v -0.7418157220639782 0.1297106593626818
v -0.7418155317245165 0.11582981424383
v -0.7418153412326237 0.1019500586868744
v -0.7418151497226577 0.08807136307760005
v -0.741814956374402 0.07419369766390192
v -0.7418147604111149 0.06031703262058982
v -0.7418145610975091 0.04644133811130577
v -0.7418143577377198 0.03256658434746675
v -0.7418141496733081 0.01869274164415807
v -0.7418139362813359 0.004819780472917151
v -0.7418137169725446 -0.009052328488636102
v -0.7418134911896579 -0.02292361431035618
v -0.7418132584058302 -0.03679410576633298
v -0.7418130181232544 -0.05066383129486212
v -0.7418128284531879 0.7976216464905341
v -0.7418127698719393 -0.06453281896161792
v -0.7418125132086666 -0.07840109642600826
v -0.7418122477161294 -0.09226869091067945
v -0.7418119730022589 -0.1061356291741274
v -0.7418116886997334 -0.1200019374863592
v -0.741811394465668 -0.1338676416075408
v -0.7418110899814776 -0.14773276676955
v -0.7418107749528935 -0.1615973376603502
v -0.7418104491101211 -0.1754613784110843
v -0.7418101122081058 -0.1893249125857789
v -0.7418097640268752 -0.2031879631735403
v -0.7418094043719087 -0.2170505525831081
v -0.7418090330744803 -0.2309127026396269
v -0.7418086499918995 -0.244774434583478
v -0.7418085021651892 0.8115699963514261
v -0.7418082550075658 -0.2586357690710051
v -0.7418078480307303 -0.2724967261769521
v -0.7418074289958423 -0.2863573253984174
v -0.74180699786133 -0.3002175856601108
v -0.7418065546076491 -0.3140775253206857
v -0.7418060992344014 -0.3279371621798962
v -0.7418056317562999 -0.341796513486308
v -0.7418051521977289 -0.3556555959452723
v -0.7418046605856196 -0.3695144257268438
v -0.7418041569403253 -0.3833730184732974
v -0.7418036412641618 -0.3972313893058713
v -0.7418035068665488 0.8255195194417402
v -0.7418031135272362 -0.4110895528303364
v -0.7418025736501704 -0.424947523140959
v -0.74180202148329 -0.4388053138224013
v -0.7418014567818331 -0.4526629379490805
v -0.7418008791767078 -0.4665204080814921
v -0.7418002881403142 -0.4803777362590029
v -0.7417996829469355 -0.4942349339886378
v -0.7417990626272057 -0.5080920122294303
v -0.7417984259161713 -0.5219489813720021
v -0.7417978222920458 0.8394702450323218
v -0.7417977711945 -0.5358058512131758
v -0.7417970964224505 -0.5496626309256604
v -0.7417963990663211 -0.5635193290231728
v -0.7417956760172744 -0.577375953321829
v -0.7417949235026917 -0.5912325108992736
v -0.7417941369906323 -0.6050890080538672
v -0.7417933110885681 -0.6189454502673549
v -0.741792439438459 -0.6328018421758287
v -0.7417915146114999 -0.646658187555497
v -0.741791449137716 0.8534222134830174
v -0.7417905280076356 -0.6605144893317728
v -0.7417894697673604 -0.6743707496224236
v -0.7417883287065364 -0.6882269698278457
v -0.7417870922891086 -0.7020831507836596
v -0.7417857466577669 -0.7159392929923446
v -0.7417844163468342 0.8673754747005755
v -0.7417842767487718 -0.7297953969508942
v -0.7417826665241036 -0.7436514635896231
v -0.7417808993613184 -0.7575074948322013
v -0.7417789586480948 -0.7713634942774933
v -0.7417768286329856 -0.7852194679885929
v -0.7417767891038246 0.8813300847236454
v -0.741774495584358 -0.7990754253525775
v -0.7417719493032371 -0.8129313799455901
v -0.7417691850195406 -0.8267873503026618
v -0.7417686769010085 0.8952860999044329
v -0.7417662056713071 -0.8406433604526937
v -0.7417630245188744 -0.8544994400410235
v -0.7417602406031284 0.909243568255751
v -0.7417596679760116 -0.8683556238327476
v -0.7417561784422598 -0.8822119503807186
v -0.7417526167880989 -0.8960684596684777
v -0.7417516968892077 0.9232025178096903
v -0.741749063968172 -0.9099251896212273
v -0.7417456210105654 -0.9237821715446997
v -0.7417433178855937 0.9371629423730837
v -0.7417424063595418 -0.9376394248351363
v -0.7417395492895595 -0.9514969517321832
v -0.7417371780193358 -0.965354733453892
v -0.7417354234411396 0.9511247859258077
v -0.7417354015716975 -0.9792127296490035
v -0.7417342858706274 -0.9930708834048708
v -0.7417283637586299 0.9650879280405692
v -0.741722491555981 0.9790521737999357
v -0.7417181259199267 0.9930172520754182
v -0.7378135149713697 0.6512377733091128
v -0.7378134375604736 0.6373035014214383
v -0.737813433747745 0.6651733922603027
v -0.7378132299429904 0.6233706037108901
v -0.7378131620225326 0.6791103303106196
v -0.7378129172701516 0.6094391060596983
v -0.7378126643860524 0.693048559124486
v -0.7378125216157162 0.5955090328206528
v -0.7378120621961108 0.5815804065871204
v -0.7378119018719304 0.7069880505914622
v -0.7378115556002176 0.5676532480188206
v -0.7378110160208808 0.5537275757131359
v -0.7378108320735877 0.7209287775569997
v -0.7378104554826218 0.5398034061135941
v -0.737809884061748 0.5258807534487616
v -0.7378094094458197 0.7348707147027836
v -0.7378093100962682 0.511959629696122
v -0.7378087403838982 0.4980400445665868
v -0.7378081803670767 0.4841220055061545
v -0.737807634304385 0.4702055177119112
v -0.7378075858619311 0.7488138395853985
v -0.7378071054281226 0.456290584160103
v -0.7378065960880674 0.4423772056444291
v -0.7378061078816694 0.4284653808230257
v -0.7378056417710973 0.4145551062728675
v -0.7378053115148369 0.7627581338298053
v -0.7378051981876996 0.4006463765505073
v -0.7378047771245403 0.3867391842582327
v -0.737804378217752 0.3728335201148363
v -0.7378040008175049 0.3589293730302944
v -0.7378036440494143 0.3450267301837271
v -0.7378033068672329 0.3311255771040743
v -0.7378029880976609 0.3172258977529714
v -0.7378026864780933 0.3033276746093576
v -0.7378025362691113 0.7767035844538688
v -0.737802400688093 0.2894308887553776
v -0.7378021293753344 0.2755355199631767
v -0.7378018711767218 0.2616415467822109
v -0.7378016247353268 0.247748946626721
v -0.7378013887137407 0.2338576958630418
v -0.7378011618043766 0.219967769896438
v -0.7378009427372046 0.2060791432571753
v -0.7378007302853443 0.1921917896855583
v -0.7378005232688892 0.1783056822156795
v -0.7378003205572929 0.1644207932576437
v -0.7378001210705929 0.1505370946780471
v -0.7377999237797173 0.1366545578785089
v -0.737799727706076 0.1227731538720659
v -0.737799531920609 0.1088928533572586
v -0.7377993355424345 0.0950136267897544
v -0.7377992115875838 0.7906501852695564
v -0.7377991377372158 0.08113544445136489
v -0.7377989377153455 0.06725827651633363
v -0.7377987347300244 0.05338209311478405
v -0.7377985280753024 0.03950686439323216
v -0.7377983170841318 0.02563256057208485
v -0.7377981011264775 0.01175915200005755
v -0.7377978796075142 -0.002113390794539333
v -0.7377976519659413 -0.0159850970556823
v -0.737797417672435 -0.02985599575470852
v -0.7377971762282525 -0.04372611554859015
v -0.7377969271640066 -0.05759548474140699
v -0.7377966700386144 -0.07146413124900072
v -0.7377964044384311 -0.0853320825667816
v -0.7377961299765696 -0.09919936574064808
v -0.7377958462924082 -0.1130660073409651
v -0.737795553051284 -0.1269320334395383
v -0.7377952931666143 0.8045979382633716
v -0.737795249944362 -0.1407974695895079
v -0.7377949366886725 -0.1546623408080753
v -0.7377946130272965 -0.1685266715619658
v -0.7377942787296761 -0.1823904857555178
v -0.7377939335920177 -0.1962538067212787
v -0.7377935774377473 -0.2101166572129762
v -0.7377932101179636 -0.2239790594007234
v -0.737792831511824 -0.2378410348683015
v -0.7377924415267827 -0.2517026046123537
v -0.7377920400985826 -0.2655637890433094
v -0.7377916271908846 -0.2794246079878433
v -0.7377912027943964 -0.2932850806926605
v -0.7377907669253375 -0.3071452258293794
v -0.7377907444124474 0.8185468548019206
v -0.7377903196230579 -0.321005061500269
v -0.7377898609465922 -0.3348646052445777
v -0.7377893909699115 -0.3487238740451672
v -0.7377889097756 -0.3625828843351477
v -0.7377884174466548 -0.3764416520041839
v -0.7377879140560795 -0.3903001924041183
v -0.7377873996539088 -0.4041585203535343
v -0.737786874251275 -0.4180166501408604
v -0.7377863378011023 -0.4318745955255917
v -0.7377857901749845 -0.445732369737194
v -0.737785540868419 0.8324969564388736
v -0.7377852311357915 -0.4595899854712464
v -0.7377846603055265 -0.4734474548823828
v -0.7377840771279521 -0.4873047895736201
v -0.737783480825508 -0.5011620005817093
v -0.7377828703500536 -0.5150190983582384
v -0.737782244327011 -0.5288760927463577
v -0.7377816009925431 -0.5427329929532086
v -0.737780938123511 -0.5565898075184453
v -0.7377802529601186 -0.5704465442796584
v -0.7377796756478 0.8464482750206639
v -0.7377795421214085 -0.584303210336079
v -0.7377788015141407 -0.5981598120127019
v -0.7377780262361483 -0.6120163548279206
v -0.7377772104760385 -0.6258728434689945
v -0.7377763474122314 -0.6397292817811232
v -0.7377754291158581 -0.6535856727776289
v -0.7377744464641256 -0.6674420186806621
v -0.7377733890735039 -0.6812983210038307
v -0.7377731658250948 0.860400851708413
v -0.7377722452656277 -0.6951545806899996
v -0.7377710020831936 -0.7090107983188545
v -0.7377696453783857 -0.7228669743991708
v -0.7377681600022949 -0.7367231097593545
v -0.7377665301300513 -0.7505792060458714
v -0.737766059572079 0.874354734467945
v -0.7377647397622469 -0.764435266331606
v -0.7377627734475759 -0.7782912958239556
v -0.7377606172728572 -0.7921473026446653
v -0.7377584435748309 0.8883099735532399
v -0.7377582601626156 -0.806003298629603
v -0.73775569551856 -0.8198593000672604
v -0.7377529232066085 -0.8337153282614219
[truncated: 5,378,275 more chars]
